# Supplementary material for: Traditional potato tillage systems in the Peruvian Andes impact bacterial diversity, evenness, community composition, and functions in soil microbiomes
Source: Sci Rep. 2024 Feb 17;14:3963. doi: 10.1038/s41598-024-54652-2 (PMC10874408; doi:10.1038/s41598-024-54652-2)
Supplement: Supplementary file 2 — Supplementary Tables. [file 41598_2024_54652_MOESM2_ESM.xlsx]

## Sheet: Table Index
N°	Description
Table S1	Soil characterization for each sample
Table S2	Characteristics of metagenomic shotgun reads for each sample
Table S3	Species-level bacterial read counts for each sample
Table S4	Ecological metrics (richness estimator, and diversity and evenness indexes) of soil bacterial communities from minimal tillage and full tillage systems. Values are reported as the mean ± standard error. The p-values from the Wilcoxon rank-sum test are shown.
Table S5	Average relative abundance of bacteria at the phylum level across all samples.
Table S6	Average relative abundance of bacteria at the class level across all samples.
Table S7	Average relative abundance of bacteria at the family level across all samples.
Table S8	Average relative abundance of bacteria at the genus level across all samples.
Table S9	Comparison of bacterial phyla in each traditional tillage system. Values are reported as the mean ± standard error. The p-values from the Wilcoxon rank-sum test are shown.
Table S10	Comparison of bacterial class in each traditional tillage system. Values are reported as the mean ± standard error. The p-values from the Wilcoxon rank-sum test are shown.
Table S11	Comparison of bacterial genus in each traditional tillage system. Values are reported as the mean ± standard error. The p-values from the Wilcoxon rank-sum test are shown.
Table S12	Shared microbiome for traditional tillage systems at the genus level.
Table S13	Shared microbiome for traditional tillage systems at the species level.
Table S14	Core microbiome for traditional tillage systems at the genus level with a relative abundance > 0,1%
Table S15	LEfSe analysis to determine the most differentially abundant genera between traditional tillage system
Table S16	Metabolic pathways for each sample
Table S17	Metabolic pathways grouped on superclass1 hierarchy in each traditional tillage
Table S18	Metabolic pathways grouped on superclass2 hierarchy in each traditional tillage
Table S19	LEfSe analysis to determine the most differentially abundant Metacyc pathways

## Sheet: Table S1
Tillage system	Field	Latitude	Longitude	Elevation (masl)	pH	SOM (%)	P (ppm)	K (ppm)	N (%)	Sand (%)	Clay (%)	Silt (%)	USDA soil textural classification	Organic fertilizer	Synthetic fertilizer	Previous agricultural crops	Irrigation
Minimal Tillage System (MTS)	MTS1	S10º08.349'	W76º05.066'	3791	2023-08-04	2023-06-14	2023-06-05	120	0.73	66.8	2023-02-11	22.0	Sandy loam	Chicken manure	Urea	two-year soil rest	Irrigation canals
Minimal Tillage System (MTS)	MTS2	S10º07.340'	W70º04.144'	3881	2023-04-04	2023-04-21	2023-03-04	106	2023-07-01	77.6	2023-02-11	2023-02-11	Sandy loam	Chicken manure	Urea	two-year soil rest	Irrigation canals
Full Tillage System (FTS)	FTS1	S09º52.790’	W76º34.915’’	3648	2023-05-04	2.0	2023-05-06	100	0.1	56.8	2023-02-23	20.0	Sandy clay loam	Guinea pig manure	NPK plus phosphate	two-year soil rest	Irrigation canals
Full Tillage System (FTS)	FTS2	S09º51’813’	W76º30’756’’	3969	4.0	2023-04-06	2023-05-03	95	0.32	75.4	2023-02-19	2023-04-05	Sandy loam	Sheep manure	NPK	two-year soil rest	Irrigation canals

## Sheet: Table S2
Tillage System	Field code	Sample code	Paired-end reads sequenced	Paired-end reads passed filter with fastp	Paired-end reads with low quality fastp	Paired-end reads with too many "N" fastp	Paired-end reads too short fastp	Paired-end reads classified with kraken2 (%)	Paired-end reads unclassified with kraken2 (%)
Minimal Tillage System	MTS1	MTS1_1	12615346	10072140	2499879	12722	30605	6.5	93.5
		MTS1_2	12517779	10032940	2437714	12994	34131	6.2	93.8
	MTS2	MTS2_1	12691832	10096229	2554092	12944	28567	5.1	94.9
		MTS2_2	9156125	7390481	1735086	9584	20974	5.8	94.2
Full Tillage System	FTS1	FTS1_1	12760601	10225122	2505415	12735	17329	8.8	91.2
		FTS1_2	9780573	7661346	2086263	9700	23264	9.3	90.7
	FTS2	FTS2_1	12018051	9483299	2501232	11857	21663	4.6	95.4
		FTS2_2	11647118	9330519	2275452	11808	29339	4.3	95.7

## Sheet: Table S3
Domain	Phylum	Class	Order	Family	Genus	Species	tax_id	MTS1_1	MTS1_2	MTS2_1	MTS2_2	FTS1_1	FTS1_2	FTS2_1	FTS2_2
Bacteria	Acidobacteriota	Blastocatellia	NA	NA	Chloracidobacterium	Chloracidobacterium aggregatum	2851959	0	1	2	0	0	0	1	0
Bacteria	Acidobacteriota	Blastocatellia	NA	NA	Chloracidobacterium	Chloracidobacterium thermophilum	458033	0	0	1	0	0	0	0	0
Bacteria	Acidobacteriota	Blastocatellia	NA	NA	Chloracidobacterium	Chloracidobacterium validum	2821543	0	0	0	0	0	0	0	1
Bacteria	Acidobacteriota	Holophagae	Acanthopleuribacterales	Acanthopleuribacteraceae	Sulfidibacter	Sulfidibacter corallicola	2818388	0	0	0	0	1	1	0	0
Bacteria	Acidobacteriota	Terriglobia	Bryobacterales	Bryobacteraceae	Paludibaculum	Paludibaculum fermentans	1473598	49	54	74	65	38	16	39	49
Bacteria	Acidobacteriota	Terriglobia	Terriglobales	Acidobacteriaceae	Acidisarcina	Acidisarcina polymorpha	2211140	35	55	66	54	46	32	112	111
Bacteria	Acidobacteriota	Terriglobia	Terriglobales	Acidobacteriaceae	Acidobacterium	Acidobacterium capsulatum	33075	16	30	48	28	29	23	34	43
Bacteria	Acidobacteriota	Terriglobia	Terriglobales	Acidobacteriaceae	Alloacidobacterium	Alloacidobacterium dinghuense	2763107	50	73	112	78	59	49	138	169
Bacteria	Acidobacteriota	Terriglobia	Terriglobales	Acidobacteriaceae	Candidatus Koribacter	Candidatus Koribacter versatilis	658062	181	183	242	158	49	38	93	89
Bacteria	Acidobacteriota	Terriglobia	Terriglobales	Acidobacteriaceae	Edaphobacter	Edaphobacter flagellatus	1933044	13	33	22	15	27	28	19	33
Bacteria	Acidobacteriota	Terriglobia	Terriglobales	Acidobacteriaceae	Edaphobacter	Edaphobacter lichenicola	2051959	90	156	86	67	182	132	262	298
Bacteria	Acidobacteriota	Terriglobia	Terriglobales	Acidobacteriaceae	Edaphobacter	Edaphobacter sp. 12200R-103	2703788	18	17	9	9	61	36	30	24
Bacteria	Acidobacteriota	Terriglobia	Terriglobales	Acidobacteriaceae	Edaphobacter	Edaphobacter sp. 4G125	2763071	9	9	10	1	4	14	8	12
Bacteria	Acidobacteriota	Terriglobia	Terriglobales	Acidobacteriaceae	Granulicella	Granulicella mallensis	940614	16	23	22	14	29	20	26	26
Bacteria	Acidobacteriota	Terriglobia	Terriglobales	Acidobacteriaceae	Granulicella	Granulicella sp. 5B5	1617967	24	22	5	12	33	28	17	21
Bacteria	Acidobacteriota	Terriglobia	Terriglobales	Acidobacteriaceae	Granulicella	Granulicella sp. WH15	2602070	10	26	20	16	33	33	22	16
Bacteria	Acidobacteriota	Terriglobia	Terriglobales	Acidobacteriaceae	Granulicella	Granulicella tundricola	940615	12	17	15	8	12	21	30	24
Bacteria	Acidobacteriota	Terriglobia	Terriglobales	Acidobacteriaceae	Occallatibacter	Occallatibacter riparius	1002689	105	153	395	187	112	102	58	48
Bacteria	Acidobacteriota	Terriglobia	Terriglobales	Acidobacteriaceae	Terriglobus	Terriglobus albidus	1592106	28	32	33	20	38	37	55	60
Bacteria	Acidobacteriota	Terriglobia	Terriglobales	Acidobacteriaceae	Terriglobus	Terriglobus roseus	392734	18	8	15	7	22	22	8	15
Bacteria	Acidobacteriota	Terriglobia	Terriglobales	Acidobacteriaceae	Terriglobus	Terriglobus saanensis	870903	11	6	12	8	22	17	9	9
Bacteria	Acidobacteriota	Vicinamibacteria	Vicinamibacterales	Vicinamibacteraceae	Luteitalea	Luteitalea pratensis	1855912	21	22	19	13	10	2	26	31
Bacteria	Acidobacteriota	Vicinamibacteria	Vicinamibacterales	Vicinamibacteraceae	Luteitalea	Luteitalea sp. TBR-22	2802971	17	10	13	8	2	1	7	2
Bacteria	Actinomycetota	Acidimicrobiia	Acidimicrobiales	Acidimicrobiaceae	Acidimicrobium	Acidimicrobium ferrooxidans	53635	4	4	4	3	3	1	6	8
Bacteria	Actinomycetota	Acidimicrobiia	Acidimicrobiales	Iamiaceae	Actinomarinicola	Actinomarinicola tropica	2789776	10	7	11	8	8	5	4	5
Bacteria	Actinomycetota	Acidimicrobiia	Acidimicrobiales	Iamiaceae	Aquihabitans	Aquihabitans sp. G128	2849779	18	13	12	9	13	11	9	8
Bacteria	Actinomycetota	Acidimicrobiia	Acidimicrobiales	Iamiaceae	Aquihabitans	Aquihabitans sp. Kera 3	2884263	8	13	3	4	3	3	1	7
Bacteria	Actinomycetota	Acidimicrobiia	Acidimicrobiales	Iamiaceae	Iamia	Iamia majanohamensis	467976	7	7	2	5	4	2	3	5
Bacteria	Actinomycetota	Acidimicrobiia	Acidimicrobiales	Iamiaceae	Iamia	Iamia sp. SCSIO 61187	2722752	3	8	1	3	9	11	4	3
Bacteria	Actinomycetota	Acidimicrobiia	Acidimicrobiales	Ilumatobacteraceae	Ilumatobacter	Ilumatobacter coccineus	467094	4	2	4	0	1	2	1	0
Bacteria	Actinomycetota	Actinomycetes	Acidothermales	Acidothermaceae	Acidothermus	Acidothermus cellulolyticus	28049	4	1	0	1	0	3	0	1
Bacteria	Actinomycetota	Actinomycetes	Actinomycetales	Actinomycetaceae	Actinobaculum	Actinobaculum sp. 313	2495645	0	0	0	1	0	0	1	0
Bacteria	Actinomycetota	Actinomycetes	Actinomycetales	Actinomycetaceae	Actinomyces	Actinomyces faecalis	2722820	0	1	0	0	0	0	0	0
Bacteria	Actinomycetota	Actinomycetes	Actinomycetales	Actinomycetaceae	Actinomyces	Actinomyces gaoshouyii	1960083	0	0	0	0	1	0	0	0
Bacteria	Actinomycetota	Actinomycetes	Actinomycetales	Actinomycetaceae	Actinomyces	Actinomyces howellii	52771	0	0	0	0	0	0	1	0
Bacteria	Actinomycetota	Actinomycetes	Actinomycetales	Actinomycetaceae	Actinomyces	Actinomyces marmotae	2737173	1	0	0	0	0	0	0	1
Bacteria	Actinomycetota	Actinomycetes	Actinomycetales	Actinomycetaceae	Actinomyces	Actinomyces naeslundii	1655	0	0	0	0	1	0	0	0
Bacteria	Actinomycetota	Actinomycetes	Actinomycetales	Actinomycetaceae	Actinomyces	Actinomyces oris	544580	2	0	0	0	0	0	0	0
Bacteria	Actinomycetota	Actinomycetes	Actinomycetales	Actinomycetaceae	Actinomyces	Actinomyces qiguomingii	2057800	0	0	0	1	0	0	0	0
Bacteria	Actinomycetota	Actinomycetes	Actinomycetales	Actinomycetaceae	Actinomyces	Actinomyces radicidentis	111015	0	0	1	1	0	0	1	0
Bacteria	Actinomycetota	Actinomycetes	Actinomycetales	Actinomycetaceae	Actinomyces	Actinomyces slackii	52774	0	0	1	0	0	0	0	0
Bacteria	Actinomycetota	Actinomycetes	Actinomycetales	Actinomycetaceae	Actinomyces	Actinomyces sp. 432	2057798	0	0	0	0	1	0	0	0
Bacteria	Actinomycetota	Actinomycetes	Actinomycetales	Actinomycetaceae	Actinomyces	Actinomyces sp. Chiba101	1851395	0	0	0	1	0	0	0	0
Bacteria	Actinomycetota	Actinomycetes	Actinomycetales	Actinomycetaceae	Actinomyces	Actinomyces sp. MAS-1	2755559	0	0	0	1	0	0	1	0
Bacteria	Actinomycetota	Actinomycetes	Actinomycetales	Actinomycetaceae	Actinomyces	Actinomyces sp. oral taxon 171	706438	1	0	0	0	0	1	0	0
Bacteria	Actinomycetota	Actinomycetes	Actinomycetales	Actinomycetaceae	Actinomyces	Actinomyces sp. oral taxon 414	712122	1	1	0	0	0	0	0	0
Bacteria	Actinomycetota	Actinomycetes	Actinomycetales	Actinomycetaceae	Actinomyces	Actinomyces trachealis	2763540	0	0	0	0	0	0	1	0
Bacteria	Actinomycetota	Actinomycetes	Actinomycetales	Actinomycetaceae	Actinomyces	Actinomyces viscosus	1656	0	1	0	0	0	0	0	0
Bacteria	Actinomycetota	Actinomycetes	Actinomycetales	Actinomycetaceae	Actinomyces	Actinomyces weissii	675090	0	0	0	0	1	0	0	0
Bacteria	Actinomycetota	Actinomycetes	Actinomycetales	Actinomycetaceae	Actinotignum	Actinotignum schaalii	59505	1	0	0	0	0	0	0	0
Bacteria	Actinomycetota	Actinomycetes	Actinomycetales	Actinomycetaceae	Arcanobacterium	Arcanobacterium canis	999183	0	0	0	0	0	1	0	0
Bacteria	Actinomycetota	Actinomycetes	Actinomycetales	Actinomycetaceae	Flaviflexus	Flaviflexus ciconiae	2496867	0	0	1	0	0	0	1	0
Bacteria	Actinomycetota	Actinomycetes	Actinomycetales	Actinomycetaceae	Flaviflexus	Flaviflexus equikiangi	2758573	0	0	0	0	0	0	0	1
Bacteria	Actinomycetota	Actinomycetes	Actinomycetales	Actinomycetaceae	Flaviflexus	Flaviflexus salsibiostraticola	1282737	0	0	0	0	0	1	0	0
Bacteria	Actinomycetota	Actinomycetes	Actinomycetales	Actinomycetaceae	Mobiluncus	Mobiluncus sp. Marseille-Q7826	3036302	0	0	0	0	0	0	0	1
Bacteria	Actinomycetota	Actinomycetes	Actinomycetales	Actinomycetaceae	Nanchangia	Nanchangia anserum	2692125	0	0	0	0	0	1	0	0
Bacteria	Actinomycetota	Actinomycetes	Actinomycetales	Actinomycetaceae	Pauljensenia	Pauljensenia hongkongensis	178339	0	1	0	0	0	0	0	0
Bacteria	Actinomycetota	Actinomycetes	Actinomycetales	Actinomycetaceae	Schaalia	Schaalia odontolytica	1660	0	1	0	0	1	0	0	0
Bacteria	Actinomycetota	Actinomycetes	Actinomycetales	Actinomycetaceae	Trueperella	Trueperella bialowiezensis	312285	0	1	0	0	0	0	0	0
Bacteria	Actinomycetota	Actinomycetes	Actinomycetales	Actinomycetaceae	Trueperella	Trueperella pyogenes	1661	0	1	0	0	0	0	0	0
Bacteria	Actinomycetota	Actinomycetes	Actinomycetales	Actinomycetaceae	Winkia	Winkia neuii	33007	0	0	1	0	0	0	0	0
Bacteria	Actinomycetota	Actinomycetes	Actinopolysporales	Actinopolysporaceae	Actinopolyspora	Actinopolyspora erythraea	414996	1	0	0	1	0	0	0	0
Bacteria	Actinomycetota	Actinomycetes	Bifidobacteriales	Bifidobacteriaceae	Bifidobacterium	Bifidobacterium asteroides	1684	1	0	0	0	0	0	0	0
Bacteria	Actinomycetota	Actinomycetes	Bifidobacteriales	Bifidobacteriaceae	Bifidobacterium	Bifidobacterium breve	1685	0	0	1	0	0	0	0	0
Bacteria	Actinomycetota	Actinomycetes	Bifidobacteriales	Bifidobacteriaceae	Bifidobacterium	Bifidobacterium choerinum	35760	0	0	0	0	0	1	0	0
Bacteria	Actinomycetota	Actinomycetes	Bifidobacteriales	Bifidobacteriaceae	Bifidobacterium	Bifidobacterium eulemuris	1765219	0	0	0	0	0	1	0	0
Bacteria	Actinomycetota	Actinomycetes	Bifidobacteriales	Bifidobacteriaceae	Bifidobacterium	Bifidobacterium longum	216816	0	0	0	0	0	2	0	0
Bacteria	Actinomycetota	Actinomycetes	Bifidobacteriales	Bifidobacteriaceae	Bifidobacterium	Bifidobacterium pseudolongum	1694	0	0	0	0	0	1	0	0
Bacteria	Actinomycetota	Actinomycetes	Bifidobacteriales	Bifidobacteriaceae	Bifidobacterium	Bifidobacterium pullorum	78448	0	0	0	0	0	1	0	0
Bacteria	Actinomycetota	Actinomycetes	Bifidobacteriales	Bifidobacteriaceae	Bifidobacterium	Bifidobacterium sp. ESL0682	2983212	1	0	0	0	0	0	0	0
Bacteria	Actinomycetota	Actinomycetes	Bifidobacteriales	Bifidobacteriaceae	Bifidobacterium	Bifidobacterium sp. ESL0732	2983222	0	1	0	0	0	0	0	0
Bacteria	Actinomycetota	Actinomycetes	Bifidobacteriales	Bifidobacteriaceae	Bifidobacterium	Bifidobacterium sp. ESL0800	2983236	0	1	0	0	0	0	0	0
Bacteria	Actinomycetota	Actinomycetes	Bifidobacteriales	Bifidobacteriaceae	Bifidobacterium	Bifidobacterium subtile	77635	0	0	0	0	0	0	1	0
Bacteria	Actinomycetota	Actinomycetes	Bifidobacteriales	Bifidobacteriaceae	Gardnerella	Gardnerella vaginalis	2702	0	0	0	0	0	0	0	1
Bacteria	Actinomycetota	Actinomycetes	Catenulisporales	Catenulisporaceae	Catenulispora	Catenulispora acidiphila	304895	128	175	210	101	867	559	381	387
Bacteria	Actinomycetota	Actinomycetes	Frankiales	Frankiaceae	Frankia	Frankia alni	1859	0	0	0	2	1	0	0	0
Bacteria	Actinomycetota	Actinomycetes	Frankiales	Frankiaceae	Frankia	Frankia casuarinae	106370	3	2	0	1	0	0	1	1
Bacteria	Actinomycetota	Actinomycetes	Frankiales	Frankiaceae	Frankia	Frankia sp. ArI3	1858	0	1	0	0	1	1	2	1
Bacteria	Actinomycetota	Actinomycetes	Frankiales	Frankiaceae	Frankia	Frankia sp. QA3	710111	3	2	0	3	0	0	0	1
Bacteria	Actinomycetota	Actinomycetes	Frankiales	Frankiaceae	Protofrankia	Candidatus Protofrankia datiscae	2716812	1	2	0	0	1	0	1	0
Bacteria	Actinomycetota	Actinomycetes	Frankiales	Frankiaceae	Pseudofrankia	Pseudofrankia inefficax	298654	14	14	3	3	16	3	8	11
Bacteria	Actinomycetota	Actinomycetes	Geodermatophilales	Geodermatophilaceae	Blastococcus	Blastococcus saxobsidens	138336	14	13	9	8	19	14	4	5
Bacteria	Actinomycetota	Actinomycetes	Geodermatophilales	Geodermatophilaceae	Blastococcus	Blastococcus sp. PRF04-17	2933797	33	31	7	12	33	23	3	4
Bacteria	Actinomycetota	Actinomycetes	Geodermatophilales	Geodermatophilaceae	Geodermatophilus	Geodermatophilus obscurus	1861	13	7	3	5	17	6	3	1
Bacteria	Actinomycetota	Actinomycetes	Geodermatophilales	Geodermatophilaceae	Modestobacter	Modestobacter marinus	477641	25	19	4	1	24	9	6	1
Bacteria	Actinomycetota	Actinomycetes	Geodermatophilales	Geodermatophilaceae	Modestobacter	Modestobacter sp. L9-4	2851567	5	7	4	1	6	10	2	0
Bacteria	Actinomycetota	Actinomycetes	Glycomycetales	Glycomycetaceae	Natronoglycomyces	Natronoglycomyces albus	2811108	0	0	0	0	1	0	0	0
Bacteria	Actinomycetota	Actinomycetes	Glycomycetales	Glycomycetaceae	Stackebrandtia	Stackebrandtia nassauensis	283811	0	2	0	1	0	2	2	0
Bacteria	Actinomycetota	Actinomycetes	Jatrophihabitantales	Jatrophihabitantaceae	Jatrophihabitans	Jatrophihabitans sp. GAS493	1907575	6	4	9	7	4	11	6	1
Bacteria	Actinomycetota	Actinomycetes	Jatrophihabitantales	Jatrophihabitantaceae	Jatrophihabitans	Jatrophihabitans sp. SB3-54	2944128	24	21	43	21	452	313	3	5
Bacteria	Actinomycetota	Actinomycetes	Jatrophihabitantales	Jatrophihabitantaceae	Jatrophihabitans	Jatrophihabitans telluris	2038343	12	9	17	1	13	10	2	1
Bacteria	Actinomycetota	Actinomycetes	Jiangellales	Jiangellaceae	Jiangella	Jiangella alkaliphila	419479	3	1	1	0	0	0	2	0
Bacteria	Actinomycetota	Actinomycetes	Jiangellales	Jiangellaceae	Jiangella	Jiangella sp. DSM 45060	1798224	4	1	1	1	1	4	1	0
Bacteria	Actinomycetota	Actinomycetes	Kineosporiales	Kineosporiaceae	Kineococcus	Kineococcus radiotolerans	131568	1	0	0	0	1	0	0	0
Bacteria	Actinomycetota	Actinomycetes	Kitasatosporales	Streptomycetaceae	Actinacidiphila	Actinacidiphila bryophytorum	1436133	2	2	4	3	22	11	1	0
Bacteria	Actinomycetota	Actinomycetes	Kitasatosporales	Streptomycetaceae	Kitasatospora	Kitasatospora aureofaciens	1894	0	0	0	1	1	0	2	2
Bacteria	Actinomycetota	Actinomycetes	Kitasatosporales	Streptomycetaceae	Kitasatospora	Kitasatospora setae	2066	0	1	0	0	0	0	2	1
Bacteria	Actinomycetota	Actinomycetes	Kitasatosporales	Streptomycetaceae	Kitasatospora	Kitasatospora sp. DSM 114396	2991545	1	1	0	2	1	1	0	0
Bacteria	Actinomycetota	Actinomycetes	Kitasatosporales	Streptomycetaceae	Kitasatospora	Kitasatospora sp. HUAS 3-15	3004092	4	0	3	2	1	1	2	2
Bacteria	Actinomycetota	Actinomycetes	Kitasatosporales	Streptomycetaceae	Kitasatospora	Kitasatospora sp. MMS16-BH015	2018025	14	20	2	1	21	34	22	20
Bacteria	Actinomycetota	Actinomycetes	Kitasatosporales	Streptomycetaceae	Kitasatospora	Kitasatospora sp. NA04385	2742135	0	2	1	0	0	2	1	0
Bacteria	Actinomycetota	Actinomycetes	Kitasatosporales	Streptomycetaceae	Kitasatospora	Kitasatospora sp. YST-16	2998080	0	0	0	0	1	0	1	2
Bacteria	Actinomycetota	Actinomycetes	Kitasatosporales	Streptomycetaceae	Peterkaempfera	Peterkaempfera bronchialis	2126346	0	0	2	0	1	0	1	3
Bacteria	Actinomycetota	Actinomycetes	Kitasatosporales	Streptomycetaceae	Streptacidiphilus	Streptacidiphilus sp. P02-A3a	2704468	8	9	3	5	13	8	12	12
Bacteria	Actinomycetota	Actinomycetes	Kitasatosporales	Streptomycetaceae	Streptacidiphilus	Streptacidiphilus sp. PB12-B1b	2705012	8	20	3	2	15	9	12	6
Bacteria	Actinomycetota	Actinomycetes	Kitasatosporales	Streptomycetaceae	Streptantibioticus	Streptantibioticus cattleyicolor	29303	0	1	1	0	1	0	1	0
Bacteria	Actinomycetota	Actinomycetes	Kitasatosporales	Streptomycetaceae	Streptomyces	Streptomyces actuosus	1885	0	0	0	0	0	0	1	0
Bacteria	Actinomycetota	Actinomycetes	Kitasatosporales	Streptomycetaceae	Streptomyces	Streptomyces akebiae	2865673	2	1	1	0	0	0	2	1
Bacteria	Actinomycetota	Actinomycetes	Kitasatosporales	Streptomycetaceae	Streptomyces	Streptomyces albireticuli	1940	0	0	0	0	0	0	1	0
Bacteria	Actinomycetota	Actinomycetes	Kitasatosporales	Streptomycetaceae	Streptomyces	Streptomyces alboflavus	67267	0	2	1	0	1	0	0	1
Bacteria	Actinomycetota	Actinomycetes	Kitasatosporales	Streptomycetaceae	Streptomyces	Streptomyces alboniger	132473	1	1	2	0	0	0	1	0
Bacteria	Actinomycetota	Actinomycetes	Kitasatosporales	Streptomycetaceae	Streptomyces	Streptomyces albus	1888	0	0	0	0	2	1	1	0
Bacteria	Actinomycetota	Actinomycetes	Kitasatosporales	Streptomycetaceae	Streptomyces	Streptomyces alfalfae	1642299	1	0	0	0	0	0	1	1
Bacteria	Actinomycetota	Actinomycetes	Kitasatosporales	Streptomycetaceae	Streptomyces	Streptomyces ambofaciens	1889	2	0	0	0	0	1	1	0
Bacteria	Actinomycetota	Actinomycetes	Kitasatosporales	Streptomycetaceae	Streptomyces	Streptomyces angustmyceticus	285578	1	2	0	0	0	0	1	0
Bacteria	Actinomycetota	Actinomycetes	Kitasatosporales	Streptomycetaceae	Streptomyces	Streptomyces antibioticus	1890	0	2	1	1	1	0	0	0
Bacteria	Actinomycetota	Actinomycetes	Kitasatosporales	Streptomycetaceae	Streptomyces	Streptomyces antimycoticus	68175	1	0	0	0	0	0	0	1
Bacteria	Actinomycetota	Actinomycetes	Kitasatosporales	Streptomycetaceae	Streptomyces	Streptomyces anulatus	1892	0	1	0	0	2	2	0	0
Bacteria	Actinomycetota	Actinomycetes	Kitasatosporales	Streptomycetaceae	Streptomyces	Streptomyces aquilus	2548456	3	1	0	0	1	0	0	0
Bacteria	Actinomycetota	Actinomycetes	Kitasatosporales	Streptomycetaceae	Streptomyces	Streptomyces armeniacus	83291	0	1	1	0	0	2	2	0
Bacteria	Actinomycetota	Actinomycetes	Kitasatosporales	Streptomycetaceae	Streptomyces	Streptomyces asoensis	249586	0	2	0	0	1	0	0	0
Bacteria	Actinomycetota	Actinomycetes	Kitasatosporales	Streptomycetaceae	Streptomyces	Streptomyces atratus	1893	2	1	1	0	1	2	2	1
Bacteria	Actinomycetota	Actinomycetes	Kitasatosporales	Streptomycetaceae	Streptomyces	Streptomyces aurantiacus	47760	2	1	0	3	3	3	0	1
Bacteria	Actinomycetota	Actinomycetes	Kitasatosporales	Streptomycetaceae	Streptomyces	Streptomyces auratus	114687	0	0	0	0	1	0	0	0
Bacteria	Actinomycetota	Actinomycetes	Kitasatosporales	Streptomycetaceae	Streptomyces	Streptomyces aureoverticillatus	66871	0	1	0	3	0	0	0	1
Bacteria	Actinomycetota	Actinomycetes	Kitasatosporales	Streptomycetaceae	Streptomyces	Streptomyces autolyticus	75293	15	5	4	0	0	0	10	8
Bacteria	Actinomycetota	Actinomycetes	Kitasatosporales	Streptomycetaceae	Streptomyces	Streptomyces avermitilis	33903	1	2	1	0	0	1	0	0
Bacteria	Actinomycetota	Actinomycetes	Kitasatosporales	Streptomycetaceae	Streptomyces	Streptomyces bathyalis	2710756	0	0	0	1	2	0	0	1
Bacteria	Actinomycetota	Actinomycetes	Kitasatosporales	Streptomycetaceae	Streptomyces	Streptomyces broussonetiae	2686304	0	0	0	0	2	0	2	3
Bacteria	Actinomycetota	Actinomycetes	Kitasatosporales	Streptomycetaceae	Streptomyces	Streptomyces buecherae	2763006	0	2	0	0	0	0	0	1
Bacteria	Actinomycetota	Actinomycetes	Kitasatosporales	Streptomycetaceae	Streptomyces	Streptomyces cadmiisoli	2184053	0	0	0	0	1	1	0	1
Bacteria	Actinomycetota	Actinomycetes	Kitasatosporales	Streptomycetaceae	Streptomyces	Streptomyces californicus	67351	1	1	0	0	0	1	0	0
Bacteria	Actinomycetota	Actinomycetes	Kitasatosporales	Streptomycetaceae	Streptomyces	Streptomyces caniscabiei	2746961	0	1	0	0	0	0	0	0
Bacteria	Actinomycetota	Actinomycetes	Kitasatosporales	Streptomycetaceae	Streptomyces	Streptomyces capitiformicae	2014920	1	1	0	0	0	0	1	0
Bacteria	Actinomycetota	Actinomycetes	Kitasatosporales	Streptomycetaceae	Streptomyces	Streptomyces cavourensis	67258	1	0	0	1	0	0	0	0
Bacteria	Actinomycetota	Actinomycetes	Kitasatosporales	Streptomycetaceae	Streptomyces	Streptomyces chartreusis	1969	0	1	0	0	1	0	1	1
Bacteria	Actinomycetota	Actinomycetes	Kitasatosporales	Streptomycetaceae	Streptomyces	Streptomyces chromofuscus	42881	1	0	0	0	1	1	0	0
Bacteria	Actinomycetota	Actinomycetes	Kitasatosporales	Streptomycetaceae	Streptomyces	Streptomyces cinnabarinus	67287	0	0	1	0	0	0	0	0
Bacteria	Actinomycetota	Actinomycetes	Kitasatosporales	Streptomycetaceae	Streptomyces	Streptomyces clavuligerus	1901	0	1	0	0	0	0	1	0
Bacteria	Actinomycetota	Actinomycetes	Kitasatosporales	Streptomycetaceae	Streptomyces	Streptomyces coeruleorubidus	116188	2	1	0	0	1	0	0	0
Bacteria	Actinomycetota	Actinomycetes	Kitasatosporales	Streptomycetaceae	Streptomyces	Streptomyces collinus	42684	0	0	0	0	0	0	0	1
Bacteria	Actinomycetota	Actinomycetes	Kitasatosporales	Streptomycetaceae	Streptomyces	Streptomyces cyaneochromogenes	2496836	1	0	0	0	0	0	1	0
Bacteria	Actinomycetota	Actinomycetes	Kitasatosporales	Streptomycetaceae	Streptomyces	Streptomyces cyaneogriseus	68192	1	0	0	0	0	0	0	0
Bacteria	Actinomycetota	Actinomycetes	Kitasatosporales	Streptomycetaceae	Streptomyces	Streptomyces cyanogenus	80860	1	0	0	0	0	0	0	0
Bacteria	Actinomycetota	Actinomycetes	Kitasatosporales	Streptomycetaceae	Streptomyces	Streptomyces dangxiongensis	1442032	0	0	1	0	0	0	0	1
Bacteria	Actinomycetota	Actinomycetes	Kitasatosporales	Streptomycetaceae	Streptomyces	Streptomyces davaonensis	348043	1	1	0	0	1	0	0	0
Bacteria	Actinomycetota	Actinomycetes	Kitasatosporales	Streptomycetaceae	Streptomyces	Streptomyces deccanensis	424188	8	2	2	2	1	0	4	0
Bacteria	Actinomycetota	Actinomycetes	Kitasatosporales	Streptomycetaceae	Streptomyces	Streptomyces decoyicus	249567	0	1	0	0	0	0	0	0
Bacteria	Actinomycetota	Actinomycetes	Kitasatosporales	Streptomycetaceae	Streptomyces	Streptomyces dengpaensis	2049881	0	1	1	1	2	3	2	0
Bacteria	Actinomycetota	Actinomycetes	Kitasatosporales	Streptomycetaceae	Streptomyces	Streptomyces drozdowiczii	202862	0	1	1	0	0	1	0	0
Bacteria	Actinomycetota	Actinomycetes	Kitasatosporales	Streptomycetaceae	Streptomyces	Streptomyces durmitorensis	319947	0	0	0	0	0	0	0	2
Bacteria	Actinomycetota	Actinomycetes	Kitasatosporales	Streptomycetaceae	Streptomyces	Streptomyces exfoliatus	1905	0	0	0	0	1	0	0	0
Bacteria	Actinomycetota	Actinomycetes	Kitasatosporales	Streptomycetaceae	Streptomyces	Streptomyces fagopyri	2662397	0	0	0	0	0	2	0	0
Bacteria	Actinomycetota	Actinomycetes	Kitasatosporales	Streptomycetaceae	Streptomyces	Streptomyces ferrugineus	1413221	0	0	1	0	0	0	0	0
Bacteria	Actinomycetota	Actinomycetes	Kitasatosporales	Streptomycetaceae	Streptomyces	Streptomyces finlayi	67296	1	2	0	0	4	2	1	0
Bacteria	Actinomycetota	Actinomycetes	Kitasatosporales	Streptomycetaceae	Streptomyces	Streptomyces fodineus	1904616	1	2	1	0	1	0	1	0
Bacteria	Actinomycetota	Actinomycetes	Kitasatosporales	Streptomycetaceae	Streptomyces	Streptomyces formicae	1616117	0	2	0	0	1	0	0	2
Bacteria	Actinomycetota	Actinomycetes	Kitasatosporales	Streptomycetaceae	Streptomyces	Streptomyces fungicidicus	68203	1	0	0	0	2	0	0	0
Bacteria	Actinomycetota	Actinomycetes	Kitasatosporales	Streptomycetaceae	Streptomyces	Streptomyces galilaeus	33899	0	0	0	0	1	0	0	1
Bacteria	Actinomycetota	Actinomycetes	Kitasatosporales	Streptomycetaceae	Streptomyces	Streptomyces gardneri	66892	0	0	0	1	0	0	0	0
Bacteria	Actinomycetota	Actinomycetes	Kitasatosporales	Streptomycetaceae	Streptomyces	Streptomyces genisteinicus	2768068	1	0	0	0	0	1	0	1
Bacteria	Actinomycetota	Actinomycetes	Kitasatosporales	Streptomycetaceae	Streptomyces	Streptomyces gilvosporeus	553510	0	1	1	0	0	1	1	0
Bacteria	Actinomycetota	Actinomycetes	Kitasatosporales	Streptomycetaceae	Streptomyces	Streptomyces glaucescens	1907	0	0	0	1	0	0	0	0
Bacteria	Actinomycetota	Actinomycetes	Kitasatosporales	Streptomycetaceae	Streptomyces	Streptomyces globisporus	1908	0	1	0	0	0	0	0	0
Bacteria	Actinomycetota	Actinomycetes	Kitasatosporales	Streptomycetaceae	Streptomyces	Streptomyces globosus	68209	0	1	0	0	0	0	1	0
Bacteria	Actinomycetota	Actinomycetes	Kitasatosporales	Streptomycetaceae	Streptomyces	Streptomyces gobiensis	2875706	1	0	0	1	0	0	1	0
Bacteria	Actinomycetota	Actinomycetes	Kitasatosporales	Streptomycetaceae	Streptomyces	Streptomyces griseocarneus	51201	1	0	0	0	0	0	0	0
Bacteria	Actinomycetota	Actinomycetes	Kitasatosporales	Streptomycetaceae	Streptomyces	Streptomyces griseochromogenes	68214	0	0	0	0	0	0	1	0
Bacteria	Actinomycetota	Actinomycetes	Kitasatosporales	Streptomycetaceae	Streptomyces	Streptomyces griseorubiginosus	67304	1	1	0	1	1	1	0	0
Bacteria	Actinomycetota	Actinomycetes	Kitasatosporales	Streptomycetaceae	Streptomyces	Streptomyces griseoviridis	45398	0	0	0	2	0	0	0	0
Bacteria	Actinomycetota	Actinomycetes	Kitasatosporales	Streptomycetaceae	Streptomyces	Streptomyces harbinensis	1176198	2	0	0	1	0	0	0	1
Bacteria	Actinomycetota	Actinomycetes	Kitasatosporales	Streptomycetaceae	Streptomyces	Streptomyces hawaiiensis	67305	0	0	0	0	0	0	1	0
Bacteria	Actinomycetota	Actinomycetes	Kitasatosporales	Streptomycetaceae	Streptomyces	Streptomyces hundungensis	1077946	0	0	0	0	2	4	0	1
Bacteria	Actinomycetota	Actinomycetes	Kitasatosporales	Streptomycetaceae	Streptomyces	Streptomyces hygroscopicus	1912	0	1	0	0	0	0	0	0
Bacteria	Actinomycetota	Actinomycetes	Kitasatosporales	Streptomycetaceae	Streptomyces	Streptomyces inhibens	2293571	0	0	0	0	2	1	5	1
Bacteria	Actinomycetota	Actinomycetes	Kitasatosporales	Streptomycetaceae	Streptomyces	Streptomyces kanamyceticus	1967	0	1	1	0	0	1	0	0
Bacteria	Actinomycetota	Actinomycetes	Kitasatosporales	Streptomycetaceae	Streptomyces	Streptomyces katrae	68223	0	0	2	0	1	0	1	0
Bacteria	Actinomycetota	Actinomycetes	Kitasatosporales	Streptomycetaceae	Streptomyces	Streptomyces koyangensis	188770	0	1	0	0	1	0	0	0
Bacteria	Actinomycetota	Actinomycetes	Kitasatosporales	Streptomycetaceae	Streptomyces	Streptomyces lavendulae	1914	0	0	0	0	1	0	0	0
Bacteria	Actinomycetota	Actinomycetes	Kitasatosporales	Streptomycetaceae	Streptomyces	Streptomyces liangshanensis	2717324	1	1	1	0	0	1	1	0
Bacteria	Actinomycetota	Actinomycetes	Kitasatosporales	Streptomycetaceae	Streptomyces	Streptomyces libani	68043	0	0	1	0	0	1	0	0
Bacteria	Actinomycetota	Actinomycetes	Kitasatosporales	Streptomycetaceae	Streptomyces	Streptomyces lienomycini	284035	0	1	0	0	0	0	0	0
Bacteria	Actinomycetota	Actinomycetes	Kitasatosporales	Streptomycetaceae	Streptomyces	Streptomyces liliifuscus	2797636	0	2	1	1	1	0	0	2
Bacteria	Actinomycetota	Actinomycetes	Kitasatosporales	Streptomycetaceae	Streptomyces	Streptomyces lincolnensis	1915	1	4	2	0	0	0	0	1
Bacteria	Actinomycetota	Actinomycetes	Kitasatosporales	Streptomycetaceae	Streptomyces	Streptomyces longhuiensis	2880933	0	2	2	1	24	17	1	0
Bacteria	Actinomycetota	Actinomycetes	Kitasatosporales	Streptomycetaceae	Streptomyces	Streptomyces lunaelactis	1535768	1	1	0	2	2	1	4	1
Bacteria	Actinomycetota	Actinomycetes	Kitasatosporales	Streptomycetaceae	Streptomyces	Streptomyces lusitanus	68232	0	0	0	0	3	1	0	0
Bacteria	Actinomycetota	Actinomycetes	Kitasatosporales	Streptomycetaceae	Streptomyces	Streptomyces luteoverticillatus	66425	0	0	1	0	0	0	0	0
Bacteria	Actinomycetota	Actinomycetes	Kitasatosporales	Streptomycetaceae	Streptomyces	Streptomyces lydicamycinicus	1546107	0	0	0	0	1	1	0	0
Bacteria	Actinomycetota	Actinomycetes	Kitasatosporales	Streptomycetaceae	Streptomyces	Streptomyces lydicus	47763	3	4	0	0	1	0	0	2
Bacteria	Actinomycetota	Actinomycetes	Kitasatosporales	Streptomycetaceae	Streptomyces	Streptomyces malaysiensis	92644	0	0	1	0	0	0	0	0
Bacteria	Actinomycetota	Actinomycetes	Kitasatosporales	Streptomycetaceae	Streptomyces	Streptomyces marincola	2878388	1	0	0	0	1	0	0	2
Bacteria	Actinomycetota	Actinomycetes	Kitasatosporales	Streptomycetaceae	Streptomyces	Streptomyces microflavus	1919	0	1	0	0	3	0	0	1
Bacteria	Actinomycetota	Actinomycetes	Kitasatosporales	Streptomycetaceae	Streptomyces	Streptomyces mirabilis	68239	0	0	1	0	0	1	0	0
Bacteria	Actinomycetota	Actinomycetes	Kitasatosporales	Streptomycetaceae	Streptomyces	Streptomyces mobaraensis	35621	0	1	0	1	1	1	0	1
Bacteria	Actinomycetota	Actinomycetes	Kitasatosporales	Streptomycetaceae	Streptomyces	Streptomyces murinus	33900	0	1	1	0	0	0	0	0
Bacteria	Actinomycetota	Actinomycetes	Kitasatosporales	Streptomycetaceae	Streptomyces	Streptomyces nigra	1827580	1	0	0	0	0	0	1	0
Bacteria	Actinomycetota	Actinomycetes	Kitasatosporales	Streptomycetaceae	Streptomyces	Streptomyces nigrescens	1920	0	0	0	0	0	0	1	0
Bacteria	Actinomycetota	Actinomycetes	Kitasatosporales	Streptomycetaceae	Streptomyces	Streptomyces nitrosporeus	28894	0	3	0	0	0	0	0	0
Bacteria	Actinomycetota	Actinomycetes	Kitasatosporales	Streptomycetaceae	Streptomyces	Streptomyces niveus	193462	2	9	0	0	155	99	2	3
Bacteria	Actinomycetota	Actinomycetes	Kitasatosporales	Streptomycetaceae	Streptomyces	Streptomyces nodosus	40318	0	2	1	0	0	1	0	1
Bacteria	Actinomycetota	Actinomycetes	Kitasatosporales	Streptomycetaceae	Streptomyces	Streptomyces nojiriensis	66374	1	0	1	1	1	1	0	0
Bacteria	Actinomycetota	Actinomycetes	Kitasatosporales	Streptomycetaceae	Streptomyces	Streptomyces noursei	1971	1	1	0	1	0	1	3	1
Bacteria	Actinomycetota	Actinomycetes	Kitasatosporales	Streptomycetaceae	Streptomyces	Streptomyces olivaceus	47716	0	0	0	0	0	0	0	1
Bacteria	Actinomycetota	Actinomycetes	Kitasatosporales	Streptomycetaceae	Streptomyces	Streptomyces olivoreticuli	68246	1	1	1	2	0	1	1	1
Bacteria	Actinomycetota	Actinomycetes	Kitasatosporales	Streptomycetaceae	Streptomyces	Streptomyces pactum	68249	0	1	0	0	0	0	0	0
Bacteria	Actinomycetota	Actinomycetes	Kitasatosporales	Streptomycetaceae	Streptomyces	Streptomyces paludis	2282738	0	0	0	0	0	1	0	0
Bacteria	Actinomycetota	Actinomycetes	Kitasatosporales	Streptomycetaceae	Streptomyces	Streptomyces peucetius	1950	1	2	1	0	0	0	1	0
Bacteria	Actinomycetota	Actinomycetes	Kitasatosporales	Streptomycetaceae	Streptomyces	Streptomyces phaeolivaceus	2653200	2	0	1	0	0	0	1	2
Bacteria	Actinomycetota	Actinomycetes	Kitasatosporales	Streptomycetaceae	Streptomyces	Streptomyces phaeoluteigriseus	114686	0	0	0	0	0	2	0	1
Bacteria	Actinomycetota	Actinomycetes	Kitasatosporales	Streptomycetaceae	Streptomyces	Streptomyces platensis	58346	0	0	0	1	0	0	0	0
Bacteria	Actinomycetota	Actinomycetes	Kitasatosporales	Streptomycetaceae	Streptomyces	Streptomyces pluripotens	1355015	3	2	1	0	0	0	1	0
Bacteria	Actinomycetota	Actinomycetes	Kitasatosporales	Streptomycetaceae	Streptomyces	Streptomyces prasinus	67345	0	0	0	0	1	2	0	2
Bacteria	Actinomycetota	Actinomycetes	Kitasatosporales	Streptomycetaceae	Streptomyces	Streptomyces pratensis	1169025	0	0	0	1	4	1	0	0
Bacteria	Actinomycetota	Actinomycetes	Kitasatosporales	Streptomycetaceae	Streptomyces	Streptomyces pristinaespiralis	38300	1	1	0	0	0	1	1	2
Bacteria	Actinomycetota	Actinomycetes	Kitasatosporales	Streptomycetaceae	Streptomyces	Streptomyces qaidamensis	1783515	0	0	1	0	0	0	1	0
Bacteria	Actinomycetota	Actinomycetes	Kitasatosporales	Streptomycetaceae	Streptomyces	Streptomyces rapamycinicus	1226757	1	1	1	0	0	0	2	1
Bacteria	Actinomycetota	Actinomycetes	Kitasatosporales	Streptomycetaceae	Streptomyces	Streptomyces rectiverticillatus	173860	1	0	1	0	0	0	0	0
Bacteria	Actinomycetota	Actinomycetes	Kitasatosporales	Streptomycetaceae	Streptomyces	Streptomyces rimosus	1927	0	1	0	1	1	0	0	0
Bacteria	Actinomycetota	Actinomycetes	Kitasatosporales	Streptomycetaceae	Streptomyces	Streptomyces roseirectus	2768066	1	1	0	0	0	3	0	1
Bacteria	Actinomycetota	Actinomycetes	Kitasatosporales	Streptomycetaceae	Streptomyces	Streptomyces roseochromogenus	285450	3	2	5	2	1	0	3	4
Bacteria	Actinomycetota	Actinomycetes	Kitasatosporales	Streptomycetaceae	Streptomyces	Streptomyces rutgersensis	53451	0	1	0	0	0	1	0	0
Bacteria	Actinomycetota	Actinomycetes	Kitasatosporales	Streptomycetaceae	Streptomyces	Streptomyces seoulensis	73044	0	0	0	0	1	0	0	0
Bacteria	Actinomycetota	Actinomycetes	Kitasatosporales	Streptomycetaceae	Streptomyces	Streptomyces sp. 11-1-2	1851167	0	1	0	1	0	0	0	0
Bacteria	Actinomycetota	Actinomycetes	Kitasatosporales	Streptomycetaceae	Streptomyces	Streptomyces sp. 2323.1	1938841	3	0	0	0	1	0	0	0
Bacteria	Actinomycetota	Actinomycetes	Kitasatosporales	Streptomycetaceae	Streptomyces	Streptomyces sp. 3214.6	1882757	7	0	1	0	4	1	1	1
Bacteria	Actinomycetota	Actinomycetes	Kitasatosporales	Streptomycetaceae	Streptomyces	Streptomyces sp. 71268	3002640	1	0	1	0	1	0	0	0
Bacteria	Actinomycetota	Actinomycetes	Kitasatosporales	Streptomycetaceae	Streptomyces	Streptomyces sp. 769	1262452	0	0	0	1	0	0	0	1
Bacteria	Actinomycetota	Actinomycetes	Kitasatosporales	Streptomycetaceae	Streptomyces	Streptomyces sp. 891-h	2720714	0	1	0	0	0	0	2	0
Bacteria	Actinomycetota	Actinomycetes	Kitasatosporales	Streptomycetaceae	Streptomyces	Streptomyces sp. A144	2871487	0	1	0	0	0	0	0	0
Bacteria	Actinomycetota	Actinomycetes	Kitasatosporales	Streptomycetaceae	Streptomyces	Streptomyces sp. A1-5	2738410	0	0	1	0	0	0	0	0
Bacteria	Actinomycetota	Actinomycetes	Kitasatosporales	Streptomycetaceae	Streptomyces	Streptomyces sp. A2-16	2781734	2	2	0	0	6	1	0	0
Bacteria	Actinomycetota	Actinomycetes	Kitasatosporales	Streptomycetaceae	Streptomyces	Streptomyces sp. ADI95-16	1522758	1	0	0	0	0	1	0	1
Bacteria	Actinomycetota	Actinomycetes	Kitasatosporales	Streptomycetaceae	Streptomyces	Streptomyces sp. AgN23	1188315	2	0	1	0	2	1	0	0
Bacteria	Actinomycetota	Actinomycetes	Kitasatosporales	Streptomycetaceae	Streptomyces	Streptomyces sp. AM 2-1-1	3028709	2	2	0	0	5	3	1	1
Bacteria	Actinomycetota	Actinomycetes	Kitasatosporales	Streptomycetaceae	Streptomyces	Streptomyces sp. AM 3-1-1	3028711	0	0	0	0	1	0	0	0
Bacteria	Actinomycetota	Actinomycetes	Kitasatosporales	Streptomycetaceae	Streptomyces	Streptomyces sp. AM 4-1-1	3028710	1	0	0	0	0	0	1	0
Bacteria	Actinomycetota	Actinomycetes	Kitasatosporales	Streptomycetaceae	Streptomyces	Streptomyces sp. AMCC400023	2056258	0	1	0	1	0	1	0	0
Bacteria	Actinomycetota	Actinomycetes	Kitasatosporales	Streptomycetaceae	Streptomyces	Streptomyces sp. BJ20	2930049	0	0	0	0	0	0	0	1
Bacteria	Actinomycetota	Actinomycetes	Kitasatosporales	Streptomycetaceae	Streptomyces	Streptomyces sp. BPTC-684	3043734	1	0	1	0	1	1	0	0
Bacteria	Actinomycetota	Actinomycetes	Kitasatosporales	Streptomycetaceae	Streptomyces	Streptomyces sp. C8S0	2585716	0	0	2	0	1	1	1	0
Bacteria	Actinomycetota	Actinomycetes	Kitasatosporales	Streptomycetaceae	Streptomyces	Streptomyces sp. CA-210063	2801029	2	3	1	0	1	0	2	1
Bacteria	Actinomycetota	Actinomycetes	Kitasatosporales	Streptomycetaceae	Streptomyces	Streptomyces sp. CA-278952	2980556	1	0	0	0	0	0	0	0
Bacteria	Actinomycetota	Actinomycetes	Kitasatosporales	Streptomycetaceae	Streptomyces	Streptomyces sp. Caat 7-52	2949637	0	2	1	0	2	0	1	0
Bacteria	Actinomycetota	Actinomycetes	Kitasatosporales	Streptomycetaceae	Streptomyces	Streptomyces sp. CB00271	2750025	0	0	0	0	0	0	1	0
Bacteria	Actinomycetota	Actinomycetes	Kitasatosporales	Streptomycetaceae	Streptomyces	Streptomyces sp. CB01881	2078691	1	6	2	1	2	0	9	5
Bacteria	Actinomycetota	Actinomycetes	Kitasatosporales	Streptomycetaceae	Streptomyces	Streptomyces sp. CB04723	2748873	0	0	0	0	0	1	0	0
Bacteria	Actinomycetota	Actinomycetes	Kitasatosporales	Streptomycetaceae	Streptomyces	Streptomyces sp. CB09001	2083284	1	0	0	0	0	1	0	0
Bacteria	Actinomycetota	Actinomycetes	Kitasatosporales	Streptomycetaceae	Streptomyces	Streptomyces sp. CdTB01	1725411	9	13	0	7	7	1	1	2
Bacteria	Actinomycetota	Actinomycetes	Kitasatosporales	Streptomycetaceae	Streptomyces	Streptomyces sp. CFMR 7	1649184	0	0	1	0	0	0	0	0
Bacteria	Actinomycetota	Actinomycetes	Kitasatosporales	Streptomycetaceae	Streptomyces	Streptomyces sp. CMB-StM0423	2059884	0	1	1	0	0	0	0	1
Bacteria	Actinomycetota	Actinomycetes	Kitasatosporales	Streptomycetaceae	Streptomyces	Streptomyces sp. DSM 40750	2801030	0	0	2	0	2	0	1	2
Bacteria	Actinomycetota	Actinomycetes	Kitasatosporales	Streptomycetaceae	Streptomyces	Streptomyces sp. DSM 40868	2721173	0	0	1	0	0	2	0	0
Bacteria	Actinomycetota	Actinomycetes	Kitasatosporales	Streptomycetaceae	Streptomyces	Streptomyces sp. EMB24	2835531	0	0	0	0	1	0	0	0
Bacteria	Actinomycetota	Actinomycetes	Kitasatosporales	Streptomycetaceae	Streptomyces	Streptomyces sp. F2	317660	0	0	0	0	0	0	1	0
Bacteria	Actinomycetota	Actinomycetes	Kitasatosporales	Streptomycetaceae	Streptomyces	Streptomyces sp. F8	1436085	0	1	0	0	0	0	0	0
Bacteria	Actinomycetota	Actinomycetes	Kitasatosporales	Streptomycetaceae	Streptomyces	Streptomyces sp. fd1-xmd	1812480	1	0	1	0	0	0	0	0
Bacteria	Actinomycetota	Actinomycetes	Kitasatosporales	Streptomycetaceae	Streptomyces	Streptomyces sp. FIT100	2837956	0	1	0	0	1	0	0	1
Bacteria	Actinomycetota	Actinomycetes	Kitasatosporales	Streptomycetaceae	Streptomyces	Streptomyces sp. FXJ1.172	710705	0	3	1	1	1	2	0	1
Bacteria	Actinomycetota	Actinomycetes	Kitasatosporales	Streptomycetaceae	Streptomyces	Streptomyces sp. G11C(2021)	2841662	0	1	0	0	0	0	0	0
Bacteria	Actinomycetota	Actinomycetes	Kitasatosporales	Streptomycetaceae	Streptomyces	Streptomyces sp. GBA 94-10 4N24	1218177	0	0	0	0	0	0	0	1
Bacteria	Actinomycetota	Actinomycetes	Kitasatosporales	Streptomycetaceae	Streptomyces	Streptomyces sp. GMY02	1333528	0	0	0	0	0	2	0	2
Bacteria	Actinomycetota	Actinomycetes	Kitasatosporales	Streptomycetaceae	Streptomyces	Streptomyces sp. Go40/10	2825844	0	0	0	0	0	1	1	0
Bacteria	Actinomycetota	Actinomycetes	Kitasatosporales	Streptomycetaceae	Streptomyces	Streptomyces sp. Go-475	2072505	1	0	0	0	0	1	0	0
Bacteria	Actinomycetota	Actinomycetes	Kitasatosporales	Streptomycetaceae	Streptomyces	Streptomyces sp. GQFP	2907545	4	6	0	1	9	7	0	1
Bacteria	Actinomycetota	Actinomycetes	Kitasatosporales	Streptomycetaceae	Streptomyces	Streptomyces sp. GS7	2692234	1	1	2	0	0	0	2	0
Bacteria	Actinomycetota	Actinomycetes	Kitasatosporales	Streptomycetaceae	Streptomyces	Streptomyces sp. HL-66	2964669	0	0	0	0	0	0	1	0
Bacteria	Actinomycetota	Actinomycetes	Kitasatosporales	Streptomycetaceae	Streptomyces	Streptomyces sp. HM190	2695266	1	0	0	0	1	2	0	1
Bacteria	Actinomycetota	Actinomycetes	Kitasatosporales	Streptomycetaceae	Streptomyces	Streptomyces sp. HNA39	2850561	0	1	0	0	0	0	0	0
Bacteria	Actinomycetota	Actinomycetes	Kitasatosporales	Streptomycetaceae	Streptomyces	Streptomyces sp. HNM0561	2903099	0	0	0	0	0	1	0	0
Bacteria	Actinomycetota	Actinomycetes	Kitasatosporales	Streptomycetaceae	Streptomyces	Streptomyces sp. HP-A2021	2927875	0	0	0	0	0	0	1	0
Bacteria	Actinomycetota	Actinomycetes	Kitasatosporales	Streptomycetaceae	Streptomyces	Streptomyces sp. HSG2	2797167	0	2	0	0	0	2	1	1
Bacteria	Actinomycetota	Actinomycetes	Kitasatosporales	Streptomycetaceae	Streptomyces	Streptomyces sp. HUAS 13-4	2981134	0	2	1	1	0	1	1	0
Bacteria	Actinomycetota	Actinomycetes	Kitasatosporales	Streptomycetaceae	Streptomyces	Streptomyces sp. HUAS 14-6	2981135	1	0	0	0	0	0	0	1
Bacteria	Actinomycetota	Actinomycetes	Kitasatosporales	Streptomycetaceae	Streptomyces	Streptomyces sp. HUAS 15-9	2981136	0	1	2	1	3	2	1	0
Bacteria	Actinomycetota	Actinomycetes	Kitasatosporales	Streptomycetaceae	Streptomyces	Streptomyces sp. HUAS 2-6	3004093	1	3	1	0	2	1	0	1
Bacteria	Actinomycetota	Actinomycetes	Kitasatosporales	Streptomycetaceae	Streptomyces	Streptomyces sp. HUAS 31	3020055	0	2	0	1	0	0	0	0
Bacteria	Actinomycetota	Actinomycetes	Kitasatosporales	Streptomycetaceae	Streptomyces	Streptomyces sp. HUAS 5	3031124	0	1	0	0	0	1	1	0
Bacteria	Actinomycetota	Actinomycetes	Kitasatosporales	Streptomycetaceae	Streptomyces	Streptomyces sp. INR7	2607753	1	0	0	0	0	0	0	0
Bacteria	Actinomycetota	Actinomycetes	Kitasatosporales	Streptomycetaceae	Streptomyces	Streptomyces sp. JB150	2714844	1	0	0	0	0	0	0	0
Bacteria	Actinomycetota	Actinomycetes	Kitasatosporales	Streptomycetaceae	Streptomyces	Streptomyces sp. KMM 9044	2744474	1	2	0	3	0	0	2	1
Bacteria	Actinomycetota	Actinomycetes	Kitasatosporales	Streptomycetaceae	Streptomyces	Streptomyces sp. LBUM 1480	2609808	0	0	1	0	0	0	0	0
Bacteria	Actinomycetota	Actinomycetes	Kitasatosporales	Streptomycetaceae	Streptomyces	Streptomyces sp. LBUM 1482	2609809	1	0	0	0	0	0	0	0
Bacteria	Actinomycetota	Actinomycetes	Kitasatosporales	Streptomycetaceae	Streptomyces	Streptomyces sp. LRE541	2931983	1	0	2	0	1	1	1	1
Bacteria	Actinomycetota	Actinomycetes	Kitasatosporales	Streptomycetaceae	Streptomyces	Streptomyces sp. LX-29	2900152	0	0	0	0	0	0	1	1
Bacteria	Actinomycetota	Actinomycetes	Kitasatosporales	Streptomycetaceae	Streptomyces	Streptomyces sp. M2	646637	0	0	0	0	0	0	1	0
Bacteria	Actinomycetota	Actinomycetes	Kitasatosporales	Streptomycetaceae	Streptomyces	Streptomyces sp. M56	1495638	0	0	1	0	0	2	1	1
Bacteria	Actinomycetota	Actinomycetes	Kitasatosporales	Streptomycetaceae	Streptomyces	Streptomyces sp. M92	2944250	0	0	0	0	0	2	0	0
Bacteria	Actinomycetota	Actinomycetes	Kitasatosporales	Streptomycetaceae	Streptomyces	Streptomyces sp. MA3_2.13	2867410	0	0	0	0	0	2	1	0
Bacteria	Actinomycetota	Actinomycetes	Kitasatosporales	Streptomycetaceae	Streptomyces	Streptomyces sp. MBT27	1488356	2	0	1	1	7	9	2	1
Bacteria	Actinomycetota	Actinomycetes	Kitasatosporales	Streptomycetaceae	Streptomyces	Streptomyces sp. MMBL 11-1	3026420	0	1	0	1	0	0	0	0
Bacteria	Actinomycetota	Actinomycetes	Kitasatosporales	Streptomycetaceae	Streptomyces	Streptomyces sp. MOE7	1961713	1	0	0	1	0	0	0	0
Bacteria	Actinomycetota	Actinomycetes	Kitasatosporales	Streptomycetaceae	Streptomyces	Streptomyces sp. MRC013	2898276	0	1	0	0	0	0	0	0
Bacteria	Actinomycetota	Actinomycetes	Kitasatosporales	Streptomycetaceae	Streptomyces	Streptomyces sp. MST-110588	2833628	1	1	2	0	1	0	0	0
Bacteria	Actinomycetota	Actinomycetes	Kitasatosporales	Streptomycetaceae	Streptomyces	Streptomyces sp. NA02950	2742137	0	2	0	2	0	1	1	1
Bacteria	Actinomycetota	Actinomycetes	Kitasatosporales	Streptomycetaceae	Streptomyces	Streptomyces sp. NA04227	2742136	0	0	0	0	1	0	0	1
Bacteria	Actinomycetota	Actinomycetes	Kitasatosporales	Streptomycetaceae	Streptomyces	Streptomyces sp. NBC_00162	2903629	2	1	1	1	1	0	3	0
Bacteria	Actinomycetota	Actinomycetes	Kitasatosporales	Streptomycetaceae	Streptomyces	Streptomyces sp. NEAU-sy36	2751189	1	0	1	0	0	1	0	0
Bacteria	Actinomycetota	Actinomycetes	Kitasatosporales	Streptomycetaceae	Streptomyces	Streptomyces sp. NHF165	2175864	0	0	1	0	0	0	0	0
Bacteria	Actinomycetota	Actinomycetes	Kitasatosporales	Streptomycetaceae	Streptomyces	Streptomyces sp. P3	2135430	0	1	1	0	1	2	1	1
Bacteria	Actinomycetota	Actinomycetes	Kitasatosporales	Streptomycetaceae	Streptomyces	Streptomyces sp. PBH53	1577075	0	0	0	0	0	0	1	1
Bacteria	Actinomycetota	Actinomycetes	Kitasatosporales	Streptomycetaceae	Streptomyces	Streptomyces sp. Rer75	2750011	1	2	0	1	1	0	0	0
Bacteria	Actinomycetota	Actinomycetes	Kitasatosporales	Streptomycetaceae	Streptomyces	Streptomyces sp. RerS4	2942449	0	1	0	0	0	0	0	0
Bacteria	Actinomycetota	Actinomycetes	Kitasatosporales	Streptomycetaceae	Streptomyces	Streptomyces sp. RLB1-33	2721243	3	1	2	0	0	1	0	1
Bacteria	Actinomycetota	Actinomycetes	Kitasatosporales	Streptomycetaceae	Streptomyces	Streptomyces sp. RLB3-17	2594455	0	0	0	0	2	1	0	0
Bacteria	Actinomycetota	Actinomycetes	Kitasatosporales	Streptomycetaceae	Streptomyces	Streptomyces sp. RLB3-6	2594457	0	1	0	0	0	0	0	1
Bacteria	Actinomycetota	Actinomycetes	Kitasatosporales	Streptomycetaceae	Streptomyces	Streptomyces sp. RPA4-2	2721244	1	1	0	0	3	1	0	1
Bacteria	Actinomycetota	Actinomycetes	Kitasatosporales	Streptomycetaceae	Streptomyces	Streptomyces sp. RPA4-5	2721245	0	0	0	0	1	0	0	1
Bacteria	Actinomycetota	Actinomycetes	Kitasatosporales	Streptomycetaceae	Streptomyces	Streptomyces sp. RTd22	1841249	0	0	0	0	0	1	0	1
Bacteria	Actinomycetota	Actinomycetes	Kitasatosporales	Streptomycetaceae	Streptomyces	Streptomyces sp. S1A1-7	2594459	0	0	0	0	0	1	0	0
Bacteria	Actinomycetota	Actinomycetes	Kitasatosporales	Streptomycetaceae	Streptomyces	Streptomyces sp. S1D4-11	2721246	2	0	1	1	2	2	2	1
Bacteria	Actinomycetota	Actinomycetes	Kitasatosporales	Streptomycetaceae	Streptomyces	Streptomyces sp. S1D4-14	2594461	0	0	0	0	0	1	0	0
Bacteria	Actinomycetota	Actinomycetes	Kitasatosporales	Streptomycetaceae	Streptomyces	Streptomyces sp. S4.7	2705439	0	0	1	0	1	1	0	1
Bacteria	Actinomycetota	Actinomycetes	Kitasatosporales	Streptomycetaceae	Streptomyces	Streptomyces sp. S465	2979468	1	0	0	1	0	1	1	0
Bacteria	Actinomycetota	Actinomycetes	Kitasatosporales	Streptomycetaceae	Streptomyces	Streptomyces sp. SAT1	1849967	1	0	1	0	2	1	0	0
Bacteria	Actinomycetota	Actinomycetes	Kitasatosporales	Streptomycetaceae	Streptomyces	Streptomyces sp. SCSIO ZS0520	2892996	0	0	0	0	1	0	0	0
Bacteria	Actinomycetota	Actinomycetes	Kitasatosporales	Streptomycetaceae	Streptomyces	Streptomyces sp. SCUT-3	2684469	0	0	0	0	0	1	1	1
Bacteria	Actinomycetota	Actinomycetes	Kitasatosporales	Streptomycetaceae	Streptomyces	Streptomyces sp. SH5	3041765	2	1	0	0	0	0	0	0
Bacteria	Actinomycetota	Actinomycetes	Kitasatosporales	Streptomycetaceae	Streptomyces	Streptomyces sp. SirexAA-E	862751	3	2	0	1	0	1	0	0
Bacteria	Actinomycetota	Actinomycetes	Kitasatosporales	Streptomycetaceae	Streptomyces	Streptomyces sp. SM18	1736046	1	0	1	1	50	38	0	1
Bacteria	Actinomycetota	Actinomycetes	Kitasatosporales	Streptomycetaceae	Streptomyces	Streptomyces sp. SN-593	659352	1	3	2	1	6	4	0	2
Bacteria	Actinomycetota	Actinomycetes	Kitasatosporales	Streptomycetaceae	Streptomyces	Streptomyces sp. So13.3	2136173	13	10	14	5	21	5	5	2
Bacteria	Actinomycetota	Actinomycetes	Kitasatosporales	Streptomycetaceae	Streptomyces	Streptomyces sp. ST1015	1848900	1	1	1	1	1	0	0	1
Bacteria	Actinomycetota	Actinomycetes	Kitasatosporales	Streptomycetaceae	Streptomyces	Streptomyces sp. ST13-2-2	2879846	3	0	0	1	0	1	0	1
Bacteria	Actinomycetota	Actinomycetes	Kitasatosporales	Streptomycetaceae	Streptomyces	Streptomyces sp. SUK 48	2582831	0	0	0	0	1	0	0	0
Bacteria	Actinomycetota	Actinomycetes	Kitasatosporales	Streptomycetaceae	Streptomyces	Streptomyces sp. SYP-A7193	2662065	1	0	0	0	0	0	0	0
Bacteria	Actinomycetota	Actinomycetes	Kitasatosporales	Streptomycetaceae	Streptomyces	Streptomyces sp. Tu6071	355249	0	0	0	0	0	0	1	0
Bacteria	Actinomycetota	Actinomycetes	Kitasatosporales	Streptomycetaceae	Streptomyces	Streptomyces sp. V17-9	2831149	0	0	0	0	1	0	0	0
Bacteria	Actinomycetota	Actinomycetes	Kitasatosporales	Streptomycetaceae	Streptomyces	Streptomyces sp. VN1	1821625	0	0	0	0	0	0	0	1
Bacteria	Actinomycetota	Actinomycetes	Kitasatosporales	Streptomycetaceae	Streptomyces	Streptomyces sp. VNUA24	3031131	0	2	1	0	1	1	0	1
Bacteria	Actinomycetota	Actinomycetes	Kitasatosporales	Streptomycetaceae	Streptomyces	Streptomyces sp. W1SF4	2305220	0	0	0	1	0	1	0	0
Bacteria	Actinomycetota	Actinomycetes	Kitasatosporales	Streptomycetaceae	Streptomyces	Streptomyces sp. W75	1170711	0	0	0	0	0	0	1	0
Bacteria	Actinomycetota	Actinomycetes	Kitasatosporales	Streptomycetaceae	Streptomyces	Streptomyces sp. W9	682410	0	0	0	0	0	0	1	0
Bacteria	Actinomycetota	Actinomycetes	Kitasatosporales	Streptomycetaceae	Streptomyces	Streptomyces sp. WAC 01438	2203204	1	0	0	0	13	4	0	0
Bacteria	Actinomycetota	Actinomycetes	Kitasatosporales	Streptomycetaceae	Streptomyces	Streptomyces sp. WAC 01529	2203205	0	0	0	0	0	1	0	1
Bacteria	Actinomycetota	Actinomycetes	Kitasatosporales	Streptomycetaceae	Streptomyces	Streptomyces sp. WAC00288	2094021	0	0	0	0	0	0	0	1
Bacteria	Actinomycetota	Actinomycetes	Kitasatosporales	Streptomycetaceae	Streptomyces	Streptomyces sp. WAC00303	2933779	1	0	0	0	0	0	0	0
Bacteria	Actinomycetota	Actinomycetes	Kitasatosporales	Streptomycetaceae	Streptomyces	Streptomyces sp. WMMC500	3015154	4	0	1	0	0	0	0	0
Bacteria	Actinomycetota	Actinomycetes	Kitasatosporales	Streptomycetaceae	Streptomyces	Streptomyces sp. WZ-12	3030210	0	0	0	0	0	1	0	2
Bacteria	Actinomycetota	Actinomycetes	Kitasatosporales	Streptomycetaceae	Streptomyces	Streptomyces sp. XC 2026	2782004	0	0	0	1	0	0	0	0
Bacteria	Actinomycetota	Actinomycetes	Kitasatosporales	Streptomycetaceae	Streptomyces	Streptomyces sp. YIM 121038	2136401	0	0	2	1	0	0	1	0
Bacteria	Actinomycetota	Actinomycetes	Kitasatosporales	Streptomycetaceae	Streptomyces	Streptomyces spectabilis	68270	3	1	0	0	0	2	0	0
Bacteria	Actinomycetota	Actinomycetes	Kitasatosporales	Streptomycetaceae	Streptomyces	Streptomyces spongiicola	1690221	1	1	0	0	0	0	0	1
Bacteria	Actinomycetota	Actinomycetes	Kitasatosporales	Streptomycetaceae	Streptomyces	Streptomyces subrutilus	36818	0	2	1	2	0	0	2	1
Bacteria	Actinomycetota	Actinomycetes	Kitasatosporales	Streptomycetaceae	Streptomyces	Streptomyces tanashiensis	67367	0	0	0	0	0	0	0	2
Bacteria	Actinomycetota	Actinomycetes	Kitasatosporales	Streptomycetaceae	Streptomyces	Streptomyces tendae	1932	0	0	0	0	0	0	1	1
Bacteria	Actinomycetota	Actinomycetes	Kitasatosporales	Streptomycetaceae	Streptomyces	Streptomyces thermocarboxydus	59299	1	0	0	0	0	0	0	0
Bacteria	Actinomycetota	Actinomycetes	Kitasatosporales	Streptomycetaceae	Streptomyces	Streptomyces tirandamycinicus	2174846	0	0	0	1	0	0	0	0
Bacteria	Actinomycetota	Actinomycetes	Kitasatosporales	Streptomycetaceae	Streptomyces	Streptomyces tsukubensis	83656	0	2	0	0	1	1	0	1
Bacteria	Actinomycetota	Actinomycetes	Kitasatosporales	Streptomycetaceae	Streptomyces	Streptomyces tubbatahanensis	2923272	0	0	0	0	1	0	0	0
Bacteria	Actinomycetota	Actinomycetes	Kitasatosporales	Streptomycetaceae	Streptomyces	Streptomyces tubercidicus	47759	0	1	0	1	0	1	0	0
Bacteria	Actinomycetota	Actinomycetes	Kitasatosporales	Streptomycetaceae	Streptomyces	Streptomyces venezuelae	54571	1	3	1	1	1	1	0	5
Bacteria	Actinomycetota	Actinomycetes	Kitasatosporales	Streptomycetaceae	Streptomyces	Streptomyces vietnamensis	362257	1	1	0	0	3	3	1	0
Bacteria	Actinomycetota	Actinomycetes	Kitasatosporales	Streptomycetaceae	Streptomyces	Streptomyces vinaceus	1960	2	0	0	1	0	0	0	0
Bacteria	Actinomycetota	Actinomycetes	Kitasatosporales	Streptomycetaceae	Streptomyces	Streptomyces violaceusniger	68280	0	2	1	0	0	0	0	2
Bacteria	Actinomycetota	Actinomycetes	Kitasatosporales	Streptomycetaceae	Streptomyces	Streptomyces viridosporus	67581	1	0	0	0	0	0	0	0
Bacteria	Actinomycetota	Actinomycetes	Kitasatosporales	Streptomycetaceae	Streptomyces	Streptomyces xanthii	2768069	0	0	0	1	1	2	1	0
Bacteria	Actinomycetota	Actinomycetes	Kitasatosporales	Streptomycetaceae	Streptomyces	Streptomyces xanthophaeus	67385	0	0	1	0	0	0	0	0
Bacteria	Actinomycetota	Actinomycetes	Kitasatosporales	Streptomycetaceae	Streptomyces	Streptomyces xinghaiensis	1038928	0	0	0	2	1	0	0	0
Bacteria	Actinomycetota	Actinomycetes	Kitasatosporales	Streptomycetaceae	Streptomyces	Streptomyces yangpuensis	1648182	1	0	0	0	0	0	0	0
Bacteria	Actinomycetota	Actinomycetes	Kitasatosporales	Streptomycetaceae	Streptomyces	Streptomyces yatensis	155177	0	2	0	0	0	1	0	1
Bacteria	Actinomycetota	Actinomycetes	Kitasatosporales	Streptomycetaceae	Yinghuangia	Yinghuangia sp. ASG 101	2896848	2	1	0	1	3	1	0	2
Bacteria	Actinomycetota	Actinomycetes	Micrococcales	Beutenbergiaceae	Beutenbergia	Beutenbergia cavernae	84757	0	2	0	0	1	0	0	1
Bacteria	Actinomycetota	Actinomycetes	Micrococcales	Beutenbergiaceae	Miniimonas	Miniimonas sp. S16	2171623	1	0	1	0	1	1	0	0
Bacteria	Actinomycetota	Actinomycetes	Micrococcales	Bogoriellaceae	Georgenia	Georgenia faecalis	2483799	3	0	1	0	0	0	0	0
Bacteria	Actinomycetota	Actinomycetes	Micrococcales	Bogoriellaceae	Georgenia	Georgenia sp. TF02-10	2917725	0	0	1	1	0	2	1	0
Bacteria	Actinomycetota	Actinomycetes	Micrococcales	Bogoriellaceae	Georgenia	Georgenia wutianyii	2585135	0	0	0	1	0	0	0	2
Bacteria	Actinomycetota	Actinomycetes	Micrococcales	Bogoriellaceae	Georgenia	Georgenia yuyongxinii	2589797	3	1	7	3	2	0	3	2
Bacteria	Actinomycetota	Actinomycetes	Micrococcales	Brevibacteriaceae	Brevibacterium	Brevibacterium atlanticum	2697563	0	0	0	0	0	1	0	0
Bacteria	Actinomycetota	Actinomycetes	Micrococcales	Brevibacteriaceae	Brevibacterium	Brevibacterium aurantiacum	273384	0	0	1	0	1	0	0	0
Bacteria	Actinomycetota	Actinomycetes	Micrococcales	Brevibacteriaceae	Brevibacterium	Brevibacterium casei	33889	0	0	1	1	1	1	0	1
Bacteria	Actinomycetota	Actinomycetes	Micrococcales	Brevibacteriaceae	Brevibacterium	Brevibacterium limosum	2697565	0	0	0	0	0	0	0	1
Bacteria	Actinomycetota	Actinomycetes	Micrococcales	Brevibacteriaceae	Brevibacterium	Brevibacterium linens	1703	0	0	0	0	0	2	0	0
Bacteria	Actinomycetota	Actinomycetes	Micrococcales	Brevibacteriaceae	Brevibacterium	Brevibacterium luteolum	199591	0	0	1	0	0	0	1	0
Bacteria	Actinomycetota	Actinomycetes	Micrococcales	Brevibacteriaceae	Brevibacterium	Brevibacterium pigmentatum	1496080	0	0	1	0	0	1	1	1
Bacteria	Actinomycetota	Actinomycetes	Micrococcales	Brevibacteriaceae	Brevibacterium	Brevibacterium sandarakinum	629680	0	0	1	0	0	0	0	0
Bacteria	Actinomycetota	Actinomycetes	Micrococcales	Brevibacteriaceae	Brevibacterium	Brevibacterium sp. BDJS002	3020906	0	0	0	0	1	0	0	0
Bacteria	Actinomycetota	Actinomycetes	Micrococcales	Brevibacteriaceae	Brevibacterium	Brevibacterium sp. CS2	2575923	0	0	1	0	1	0	1	0
Bacteria	Actinomycetota	Actinomycetes	Micrococcales	Brevibacteriaceae	Brevibacterium	Brevibacterium sp. JSBI002	2886045	0	0	0	0	1	0	0	0
Bacteria	Actinomycetota	Actinomycetes	Micrococcales	Brevibacteriaceae	Brevibacterium	Brevibacterium sp. S22	2483794	0	0	0	1	0	0	0	0
Bacteria	Actinomycetota	Actinomycetes	Micrococcales	Brevibacteriaceae	Brevibacterium	Brevibacterium sp. SMBL_HHYL_HB1	2777556	6	7	2	9	4	1	71	70
Bacteria	Actinomycetota	Actinomycetes	Micrococcales	Brevibacteriaceae	Brevibacterium	Brevibacterium sp. W7.2	2823518	0	0	0	1	1	0	0	0
Bacteria	Actinomycetota	Actinomycetes	Micrococcales	Brevibacteriaceae	Brevibacterium	Brevibacterium zhoupengii	2898795	0	0	0	0	2	1	0	0
Bacteria	Actinomycetota	Actinomycetes	Micrococcales	Cellulomonadaceae	Actinotalea	Actinotalea sp. JY-7876	2758442	0	0	0	1	0	0	0	1
Bacteria	Actinomycetota	Actinomycetes	Micrococcales	Cellulomonadaceae	Cellulomonas	Cellulomonas chengniuliangii	2968084	1	1	0	0	1	0	0	2
Bacteria	Actinomycetota	Actinomycetes	Micrococcales	Cellulomonadaceae	Cellulomonas	Cellulomonas dongxiuzhuiae	2819979	0	0	2	1	1	0	0	0
Bacteria	Actinomycetota	Actinomycetes	Micrococcales	Cellulomonadaceae	Cellulomonas	Cellulomonas fengjieae	2819978	3	1	4	2	2	0	0	0
Bacteria	Actinomycetota	Actinomycetes	Micrococcales	Cellulomonadaceae	Cellulomonas	Cellulomonas fimi	1708	3	0	0	0	1	0	2	1
Bacteria	Actinomycetota	Actinomycetes	Micrococcales	Cellulomonadaceae	Cellulomonas	Cellulomonas flavigena	1711	0	0	0	0	1	1	0	0
Bacteria	Actinomycetota	Actinomycetes	Micrococcales	Cellulomonadaceae	Cellulomonas	Cellulomonas gilvus	11	0	0	1	0	1	0	0	0
Bacteria	Actinomycetota	Actinomycetes	Micrococcales	Cellulomonadaceae	Cellulomonas	Cellulomonas palmilytica	2608402	0	0	0	1	0	0	0	0
Bacteria	Actinomycetota	Actinomycetes	Micrococcales	Cellulomonadaceae	Cellulomonas	Cellulomonas shaoxiangyii	2566013	1	0	0	0	0	0	0	0
Bacteria	Actinomycetota	Actinomycetes	Micrococcales	Cellulomonadaceae	Cellulomonas	Cellulomonas sp. C5510	2871170	1	0	0	1	0	0	0	1
Bacteria	Actinomycetota	Actinomycetes	Micrococcales	Cellulomonadaceae	Cellulomonas	Cellulomonas sp. H30R-01	2704467	1	0	0	1	1	0	0	0
Bacteria	Actinomycetota	Actinomycetes	Micrococcales	Cellulomonadaceae	Cellulomonas	Cellulomonas sp. JZ18	2654191	1	1	0	0	0	0	1	0
Bacteria	Actinomycetota	Actinomycetes	Micrococcales	Cellulomonadaceae	Cellulomonas	Cellulomonas sp. NS3	2973977	1	1	0	0	0	0	0	0
Bacteria	Actinomycetota	Actinomycetes	Micrococcales	Cellulomonadaceae	Cellulomonas	Cellulomonas sp. PSBB021	2003551	2	0	0	0	1	0	0	1
Bacteria	Actinomycetota	Actinomycetes	Micrococcales	Cellulomonadaceae	Cellulomonas	Cellulomonas sp. S1-8	2904790	0	2	1	1	0	0	1	0
Bacteria	Actinomycetota	Actinomycetes	Micrococcales	Cellulomonadaceae	Cellulomonas	Cellulomonas sp. WB94	2173174	0	0	0	1	3	0	0	1
Bacteria	Actinomycetota	Actinomycetes	Micrococcales	Cellulomonadaceae	Cellulomonas	Cellulomonas sp. Y8	2591145	1	0	0	1	1	0	0	0
Bacteria	Actinomycetota	Actinomycetes	Micrococcales	Cellulomonadaceae	Cellulomonas	Cellulomonas taurus	2729175	0	1	0	1	0	0	0	0
Bacteria	Actinomycetota	Actinomycetes	Micrococcales	Cellulomonadaceae	Cellulomonas	Cellulomonas wangleii	2816956	0	0	1	0	0	0	0	0
Bacteria	Actinomycetota	Actinomycetes	Micrococcales	Cellulomonadaceae	Cellulomonas	Cellulomonas wangsupingiae	2968085	0	1	0	0	0	0	0	0
Bacteria	Actinomycetota	Actinomycetes	Micrococcales	Cellulomonadaceae	Cellulomonas	Cellulomonas xiejunii	2968083	0	0	1	1	1	0	0	0
Bacteria	Actinomycetota	Actinomycetes	Micrococcales	Cellulomonadaceae	Oerskovia	Oerskovia sp. KBS0722	1179673	0	0	3	4	0	2	1	0
Bacteria	Actinomycetota	Actinomycetes	Micrococcales	Cellulomonadaceae	Paraoerskovia	Paraoerskovia marina	545619	1	0	1	0	1	0	0	0
Bacteria	Actinomycetota	Actinomycetes	Micrococcales	Cellulomonadaceae	Pseudactinotalea	Pseudactinotalea sp. HY158	2654547	1	0	1	0	0	0	1	1
Bacteria	Actinomycetota	Actinomycetes	Micrococcales	Dermabacteraceae	Brachybacterium	Brachybacterium avium	2017485	0	2	3	2	0	0	0	1
Bacteria	Actinomycetota	Actinomycetes	Micrococcales	Dermabacteraceae	Brachybacterium	Brachybacterium faecium	43669	4	5	5	7	1	0	5	0
Bacteria	Actinomycetota	Actinomycetes	Micrococcales	Dermabacteraceae	Brachybacterium	Brachybacterium ginsengisoli	1331682	0	1	0	0	0	1	1	0
Bacteria	Actinomycetota	Actinomycetes	Micrococcales	Dermabacteraceae	Brachybacterium	Brachybacterium halotolerans	2795215	0	0	0	0	0	0	1	0
Bacteria	Actinomycetota	Actinomycetes	Micrococcales	Dermabacteraceae	Brachybacterium	Brachybacterium huguangmaarense	1652028	0	1	0	0	1	0	0	1
Bacteria	Actinomycetota	Actinomycetes	Micrococcales	Dermabacteraceae	Brachybacterium	Brachybacterium kimchii	2942909	0	0	0	1	1	1	0	0
Bacteria	Actinomycetota	Actinomycetes	Micrococcales	Dermabacteraceae	Brachybacterium	Brachybacterium saurashtrense	556288	0	0	0	0	1	0	0	0
Bacteria	Actinomycetota	Actinomycetes	Micrococcales	Dermabacteraceae	Brachybacterium	Brachybacterium sp. P6-10-X1	1903186	0	1	0	0	0	0	1	0
Bacteria	Actinomycetota	Actinomycetes	Micrococcales	Dermabacteraceae	Brachybacterium	Brachybacterium sp. SGAir0954	2571029	1	0	1	0	0	0	1	1
Bacteria	Actinomycetota	Actinomycetes	Micrococcales	Dermabacteraceae	Brachybacterium	Brachybacterium sp. Z12	2759167	4	3	2	6	0	0	0	0
Bacteria	Actinomycetota	Actinomycetes	Micrococcales	Dermabacteraceae	Brachybacterium	Brachybacterium vulturis	2017484	1	0	1	0	1	0	0	0
Bacteria	Actinomycetota	Actinomycetes	Micrococcales	Dermabacteraceae	Devriesea	Devriesea agamarum	472569	1	0	0	0	0	0	0	0
Bacteria	Actinomycetota	Actinomycetes	Micrococcales	Dermacoccaceae	Allobranchiibius	Allobranchiibius sp. GilTou73	2904523	0	3	1	1	4	1	1	2
Bacteria	Actinomycetota	Actinomycetes	Micrococcales	Dermacoccaceae	Dermacoccus	Dermacoccus nishinomiyaensis	1274	0	1	0	0	1	1	0	1
Bacteria	Actinomycetota	Actinomycetes	Micrococcales	Dermacoccaceae	Dermacoccus	Dermacoccus sp. PAMC28757	2762331	1	0	0	0	0	0	0	0
Bacteria	Actinomycetota	Actinomycetes	Micrococcales	Dermacoccaceae	Luteipulveratus	Luteipulveratus mongoliensis	571913	0	1	0	0	1	1	1	0
Bacteria	Actinomycetota	Actinomycetes	Micrococcales	Dermacoccaceae	Yimella	Yimella sp. cx-51	2770551	0	0	0	0	0	1	1	0
Bacteria	Actinomycetota	Actinomycetes	Micrococcales	Dermatophilaceae	Austwickia	Austwickia chelonae	100225	0	0	0	1	0	0	1	0
Bacteria	Actinomycetota	Actinomycetes	Micrococcales	Dermatophilaceae	Gephyromycinifex	Gephyromycinifex aptenodytis	2716227	1	1	0	0	0	0	1	0
Bacteria	Actinomycetota	Actinomycetes	Micrococcales	Intrasporangiaceae	Arsenicicoccus	Arsenicicoccus sp. oral taxon 190	1658671	2	0	2	0	3	0	0	1
Bacteria	Actinomycetota	Actinomycetes	Micrococcales	Intrasporangiaceae	Intrasporangium	Intrasporangium calvum	53358	13	5	3	4	12	7	0	2
Bacteria	Actinomycetota	Actinomycetes	Micrococcales	Intrasporangiaceae	Janibacter	Janibacter cremeus	1285192	0	1	1	0	0	0	0	1
Bacteria	Actinomycetota	Actinomycetes	Micrococcales	Intrasporangiaceae	Janibacter	Janibacter indicus	857417	1	0	0	0	0	0	0	0
Bacteria	Actinomycetota	Actinomycetes	Micrococcales	Intrasporangiaceae	Janibacter	Janibacter limosus	53458	4	0	0	1	2	1	0	1
Bacteria	Actinomycetota	Actinomycetes	Micrococcales	Intrasporangiaceae	Janibacter	Janibacter melonis	262209	1	0	0	2	0	1	0	0
Bacteria	Actinomycetota	Actinomycetes	Micrococcales	Intrasporangiaceae	Janibacter	Janibacter sp. CX7	2963431	0	0	0	0	1	0	0	0
Bacteria	Actinomycetota	Actinomycetes	Micrococcales	Intrasporangiaceae	Janibacter	Janibacter sp. YB324	2761047	1	0	0	0	0	0	0	0
Bacteria	Actinomycetota	Actinomycetes	Micrococcales	Intrasporangiaceae	Pedococcus	Pedococcus dokdonensis	443156	14	15	15	11	40	14	5	4
Bacteria	Actinomycetota	Actinomycetes	Micrococcales	Intrasporangiaceae	Phycicoccus	Phycicoccus endophyticus	1690220	2	1	0	0	1	1	1	0
Bacteria	Actinomycetota	Actinomycetes	Micrococcales	Intrasporangiaceae	Phycicoccus	Phycicoccus sp. HDW14	2714941	4	3	4	1	3	2	1	0
Bacteria	Actinomycetota	Actinomycetes	Micrococcales	Intrasporangiaceae	Tetrasphaera	Tetrasphaera sp. HKS02	1813880	119	71	49	30	61	49	56	39
Bacteria	Actinomycetota	Actinomycetes	Micrococcales	Jonesiaceae	Jonesia	Jonesia denitrificans	43674	0	0	0	0	0	1	1	0
Bacteria	Actinomycetota	Actinomycetes	Micrococcales	Kytococcaceae	Kytococcus	Kytococcus sedentarius	1276	0	0	0	0	1	0	1	2
Bacteria	Actinomycetota	Actinomycetes	Micrococcales	Microbacteriaceae	Agreia	Agreia sp. COWG	2773266	3	0	0	0	1	2	0	0
Bacteria	Actinomycetota	Actinomycetes	Micrococcales	Microbacteriaceae	Agrococcus	Agrococcus carbonis	684552	2	2	0	0	0	0	0	1
Bacteria	Actinomycetota	Actinomycetes	Micrococcales	Microbacteriaceae	Agrococcus	Agrococcus jejuensis	399736	0	1	0	1	2	2	0	0
Bacteria	Actinomycetota	Actinomycetes	Micrococcales	Microbacteriaceae	Agrococcus	Agrococcus sp. Marseille-Q4369	2810513	0	0	0	0	1	1	0	0
Bacteria	Actinomycetota	Actinomycetes	Micrococcales	Microbacteriaceae	Agrococcus	Agrococcus sp. SCSIO52902	2933290	0	0	0	0	0	2	0	0
Bacteria	Actinomycetota	Actinomycetes	Micrococcales	Microbacteriaceae	Agrococcus	Agrococcus sp. SGAir0287	2070347	0	0	0	1	0	1	0	1
Bacteria	Actinomycetota	Actinomycetes	Micrococcales	Microbacteriaceae	Agrococcus	Agrococcus sp. SL85	2995141	1	0	1	0	0	0	1	0
Bacteria	Actinomycetota	Actinomycetes	Micrococcales	Microbacteriaceae	Agromyces	Agromyces archimandritae	2781962	0	1	0	0	1	0	0	0
Bacteria	Actinomycetota	Actinomycetes	Micrococcales	Microbacteriaceae	Agromyces	Agromyces aureus	453304	2	1	2	1	3	0	0	0
Bacteria	Actinomycetota	Actinomycetes	Micrococcales	Microbacteriaceae	Agromyces	Agromyces badenianii	2080742	0	0	0	0	0	0	0	1
Bacteria	Actinomycetota	Actinomycetes	Micrococcales	Microbacteriaceae	Agromyces	Agromyces flavus	589382	0	0	0	0	2	1	2	0
Bacteria	Actinomycetota	Actinomycetes	Micrococcales	Microbacteriaceae	Agromyces	Agromyces intestinalis	2592652	0	0	0	0	1	1	0	0
Bacteria	Actinomycetota	Actinomycetes	Micrococcales	Microbacteriaceae	Agromyces	Agromyces laixinhei	2585717	0	1	1	0	0	0	0	0
Bacteria	Actinomycetota	Actinomycetes	Micrococcales	Microbacteriaceae	Agromyces	Agromyces larvae	2929802	1	1	0	0	0	0	0	1
Bacteria	Actinomycetota	Actinomycetes	Micrococcales	Microbacteriaceae	Agromyces	Agromyces marinus	1389020	0	0	0	0	1	0	0	0
Bacteria	Actinomycetota	Actinomycetes	Micrococcales	Microbacteriaceae	Agromyces	Agromyces protaetiae	2509455	0	0	0	0	2	1	1	0
Bacteria	Actinomycetota	Actinomycetes	Micrococcales	Microbacteriaceae	Agromyces	Agromyces soli	659012	0	0	0	1	0	0	0	0
Bacteria	Actinomycetota	Actinomycetes	Micrococcales	Microbacteriaceae	Agromyces	Agromyces sp. H17E-10	2932244	0	0	0	1	0	0	0	0
Bacteria	Actinomycetota	Actinomycetes	Micrococcales	Microbacteriaceae	Agromyces	Agromyces sp. LHK192	2498704	1	2	0	0	1	0	0	0
Bacteria	Actinomycetota	Actinomycetes	Micrococcales	Microbacteriaceae	Aquiluna	Candidatus Aquiluna sp. UB-MaderosW2red	1855377	1	0	0	0	0	0	0	0
Bacteria	Actinomycetota	Actinomycetes	Micrococcales	Microbacteriaceae	Clavibacter	Clavibacter californiensis	1401995	0	0	0	0	0	2	0	0
Bacteria	Actinomycetota	Actinomycetes	Micrococcales	Microbacteriaceae	Clavibacter	Clavibacter michiganensis	28447	1	1	6	4	3	3	1	1
Bacteria	Actinomycetota	Actinomycetes	Micrococcales	Microbacteriaceae	Clavibacter	Clavibacter phaseoli	1734031	0	1	4	1	0	1	0	1
Bacteria	Actinomycetota	Actinomycetes	Micrococcales	Microbacteriaceae	Cnuibacter	Cnuibacter physcomitrellae	1619308	0	0	0	0	2	2	1	0
Bacteria	Actinomycetota	Actinomycetes	Micrococcales	Microbacteriaceae	Cryobacterium	Cryobacterium arcticum	670052	0	0	0	0	1	0	0	0
Bacteria	Actinomycetota	Actinomycetes	Micrococcales	Microbacteriaceae	Cryobacterium	Cryobacterium breve	1259258	0	0	0	1	0	2	1	0
Bacteria	Actinomycetota	Actinomycetes	Micrococcales	Microbacteriaceae	Cryobacterium	Cryobacterium soli	2220095	1	2	0	0	0	2	0	0
Bacteria	Actinomycetota	Actinomycetes	Micrococcales	Microbacteriaceae	Cryobacterium	Cryobacterium sp. LW097	1978566	0	0	0	1	0	1	0	1
Bacteria	Actinomycetota	Actinomycetes	Micrococcales	Microbacteriaceae	Cryobacterium	Cryobacterium sp. PAMC25264	2861288	2	1	0	1	0	0	0	0
Bacteria	Actinomycetota	Actinomycetes	Micrococcales	Microbacteriaceae	Cryobacterium	Cryobacterium sp. SO1	1897061	0	0	1	0	1	0	1	0
Bacteria	Actinomycetota	Actinomycetes	Micrococcales	Microbacteriaceae	Cryobacterium	Cryobacterium sp. SO2	1897060	0	0	0	1	1	1	0	0
Bacteria	Actinomycetota	Actinomycetes	Micrococcales	Microbacteriaceae	Curtobacterium	Curtobacterium flaccumfaciens	2035	3	1	2	1	4	1	0	1
Bacteria	Actinomycetota	Actinomycetes	Micrococcales	Microbacteriaceae	Curtobacterium	Curtobacterium luteum	33881	0	2	1	0	0	0	1	0
Bacteria	Actinomycetota	Actinomycetes	Micrococcales	Microbacteriaceae	Curtobacterium	Curtobacterium sp. 24E2	2804758	0	0	0	0	0	2	0	0
Bacteria	Actinomycetota	Actinomycetes	Micrococcales	Microbacteriaceae	Curtobacterium	Curtobacterium sp. 9128	1793722	0	0	0	0	1	0	0	0
Bacteria	Actinomycetota	Actinomycetes	Micrococcales	Microbacteriaceae	Curtobacterium	Curtobacterium sp. BH-2-1-1	1905847	0	1	1	1	1	0	1	1
Bacteria	Actinomycetota	Actinomycetes	Micrococcales	Microbacteriaceae	Curtobacterium	Curtobacterium sp. L6-1	2841594	1	0	0	0	1	0	0	0
Bacteria	Actinomycetota	Actinomycetes	Micrococcales	Microbacteriaceae	Curtobacterium	Curtobacterium sp. MR_MD2014	1561023	0	0	1	1	1	0	0	1
Bacteria	Actinomycetota	Actinomycetes	Micrococcales	Microbacteriaceae	Curtobacterium	Curtobacterium sp. SGAir0471	2070337	0	0	0	0	0	0	0	1
Bacteria	Actinomycetota	Actinomycetes	Micrococcales	Microbacteriaceae	Curtobacterium	Curtobacterium sp. TC1	2862880	0	0	1	2	0	1	0	1
Bacteria	Actinomycetota	Actinomycetes	Micrococcales	Microbacteriaceae	Curtobacterium	Curtobacterium sp. TXMA1	2876939	0	0	0	1	0	0	0	0
Bacteria	Actinomycetota	Actinomycetes	Micrococcales	Microbacteriaceae	Curtobacterium	Curtobacterium sp. YC1	2795488	1	0	1	0	0	0	0	0
Bacteria	Actinomycetota	Actinomycetes	Micrococcales	Microbacteriaceae	Diaminobutyricimonas	Diaminobutyricimonas sp. LJ205	2683590	0	0	0	0	1	1	0	0
Bacteria	Actinomycetota	Actinomycetes	Micrococcales	Microbacteriaceae	Frigoribacterium	Frigoribacterium sp. NBH87	2596916	0	0	0	0	6	2	0	1
Bacteria	Actinomycetota	Actinomycetes	Micrococcales	Microbacteriaceae	Frigoribacterium	Frigoribacterium sp. SL97	2994664	0	1	5	0	4	9	1	0
Bacteria	Actinomycetota	Actinomycetes	Micrococcales	Microbacteriaceae	Frondihabitans	Frondihabitans sp. 762G35	1446794	2	4	3	2	0	1	1	1
Bacteria	Actinomycetota	Actinomycetes	Micrococcales	Microbacteriaceae	Frondihabitans	Frondihabitans sp. HNR	3031408	1	0	0	0	0	0	0	0
Bacteria	Actinomycetota	Actinomycetes	Micrococcales	Microbacteriaceae	Frondihabitans	Frondihabitans sp. PAMC 28766	1795630	1	1	2	0	4	0	0	0
Bacteria	Actinomycetota	Actinomycetes	Micrococcales	Microbacteriaceae	Glaciihabitans	Glaciihabitans sp. INWT7	2596912	0	1	1	1	9	2	2	1
Bacteria	Actinomycetota	Actinomycetes	Micrococcales	Microbacteriaceae	Gryllotalpicola	Gryllotalpicola protaetiae	2419771	0	1	1	0	2	3	0	0
Bacteria	Actinomycetota	Actinomycetes	Micrococcales	Microbacteriaceae	Gulosibacter	Gulosibacter sediminis	1729695	0	1	0	0	0	0	0	0
Bacteria	Actinomycetota	Actinomycetes	Micrococcales	Microbacteriaceae	Herbiconiux	Herbiconiux sp. L3-i23	2905871	0	1	0	0	0	1	0	0
Bacteria	Actinomycetota	Actinomycetes	Micrococcales	Microbacteriaceae	Herbiconiux	Herbiconiux sp. SALV-R1	2735133	0	0	0	1	1	9	1	0
Bacteria	Actinomycetota	Actinomycetes	Micrococcales	Microbacteriaceae	Homoserinibacter	Homoserinibacter sp. YIM 151385	2985506	0	1	0	0	1	0	0	0
Bacteria	Actinomycetota	Actinomycetes	Micrococcales	Microbacteriaceae	Humibacter	Humibacter ginsenosidimutans	2599293	0	3	2	1	13	5	0	1
Bacteria	Actinomycetota	Actinomycetes	Micrococcales	Microbacteriaceae	Leifsonia	Leifsonia shinshuensis	150026	24	22	32	16	33	34	7	2
Bacteria	Actinomycetota	Actinomycetes	Micrococcales	Microbacteriaceae	Leifsonia	Leifsonia sp. 21MFCrub1.1	1798223	2	3	2	2	7	8	1	2
Bacteria	Actinomycetota	Actinomycetes	Micrococcales	Microbacteriaceae	Leifsonia	Leifsonia sp. PS1209	2724914	9	12	14	13	388	266	8	4
Bacteria	Actinomycetota	Actinomycetes	Micrococcales	Microbacteriaceae	Leifsonia	Leifsonia sp. ZF2019	2781978	3	1	3	0	2	5	2	3
Bacteria	Actinomycetota	Actinomycetes	Micrococcales	Microbacteriaceae	Leifsonia	Leifsonia xyli	1575	1	1	2	1	4	2	2	1
Bacteria	Actinomycetota	Actinomycetes	Micrococcales	Microbacteriaceae	Leucobacter	Leucobacter allii	2932247	0	2	0	1	0	0	0	0
Bacteria	Actinomycetota	Actinomycetes	Micrococcales	Microbacteriaceae	Leucobacter	Leucobacter aridicollis	283878	0	0	0	0	0	1	0	0
Bacteria	Actinomycetota	Actinomycetes	Micrococcales	Microbacteriaceae	Leucobacter	Leucobacter denitrificans	683042	0	0	1	1	0	1	0	0
Bacteria	Actinomycetota	Actinomycetes	Micrococcales	Microbacteriaceae	Leucobacter	Leucobacter luti	340320	1	0	0	0	1	0	0	0
Bacteria	Actinomycetota	Actinomycetes	Micrococcales	Microbacteriaceae	Leucobacter	Leucobacter muris	1935379	3	0	0	0	0	1	0	0
Bacteria	Actinomycetota	Actinomycetes	Micrococcales	Microbacteriaceae	Leucobacter	Leucobacter rhizosphaerae	2932245	1	0	0	0	1	0	0	0
Bacteria	Actinomycetota	Actinomycetes	Micrococcales	Microbacteriaceae	Leucobacter	Leucobacter sp. CX169	2813744	2	3	1	1	3	0	0	0
Bacteria	Actinomycetota	Actinomycetes	Micrococcales	Microbacteriaceae	Leucobacter	Leucobacter sp. NB 10	2873270	1	0	0	0	0	0	0	0
Bacteria	Actinomycetota	Actinomycetes	Micrococcales	Microbacteriaceae	Leucobacter	Leucobacter sp. Psy1	2875729	0	1	1	0	0	0	0	1
Bacteria	Actinomycetota	Actinomycetes	Micrococcales	Microbacteriaceae	Leucobacter	Leucobacter triazinivorans	1784719	0	0	1	0	0	0	0	0
Bacteria	Actinomycetota	Actinomycetes	Micrococcales	Microbacteriaceae	Marisediminicola	Marisediminicola antarctica	674079	1	0	0	0	3	1	0	0
Bacteria	Actinomycetota	Actinomycetes	Micrococcales	Microbacteriaceae	Microbacterium	Microbacterium amylolyticum	936337	1	0	0	0	0	0	0	0
Bacteria	Actinomycetota	Actinomycetes	Micrococcales	Microbacteriaceae	Microbacterium	Microbacterium atlanticum	2782168	0	0	0	1	1	1	0	0
Bacteria	Actinomycetota	Actinomycetes	Micrococcales	Microbacteriaceae	Microbacterium	Microbacterium aurum	36805	0	0	0	0	0	2	1	0
Bacteria	Actinomycetota	Actinomycetes	Micrococcales	Microbacteriaceae	Microbacterium	Microbacterium azadirachtae	582680	5	7	0	0	105	98	3	1
Bacteria	Actinomycetota	Actinomycetes	Micrococcales	Microbacteriaceae	Microbacterium	Microbacterium binotii	462710	0	0	1	0	0	0	0	1
Bacteria	Actinomycetota	Actinomycetes	Micrococcales	Microbacteriaceae	Microbacterium	Microbacterium caowuchunii	2614638	1	0	0	1	0	1	1	2
Bacteria	Actinomycetota	Actinomycetes	Micrococcales	Microbacteriaceae	Microbacterium	Microbacterium chengjingii	2769067	0	0	1	0	1	0	0	0
Bacteria	Actinomycetota	Actinomycetes	Micrococcales	Microbacteriaceae	Microbacterium	Microbacterium chocolatum	84292	0	0	0	0	0	1	0	0
Bacteria	Actinomycetota	Actinomycetes	Micrococcales	Microbacteriaceae	Microbacterium	Microbacterium cremeum	2782169	1	0	0	1	1	0	0	1
Bacteria	Actinomycetota	Actinomycetes	Micrococcales	Microbacteriaceae	Microbacterium	Microbacterium elymi	2909587	0	1	0	1	6	5	0	0
Bacteria	Actinomycetota	Actinomycetes	Micrococcales	Microbacteriaceae	Microbacterium	Microbacterium endophyticum	1526412	0	0	0	0	1	0	0	0
Bacteria	Actinomycetota	Actinomycetes	Micrococcales	Microbacteriaceae	Microbacterium	Microbacterium esteraromaticum	57043	0	1	1	0	3	6	0	3
Bacteria	Actinomycetota	Actinomycetes	Micrococcales	Microbacteriaceae	Microbacterium	Microbacterium fandaimingii	2708079	0	0	0	0	16	7	0	0
Bacteria	Actinomycetota	Actinomycetes	Micrococcales	Microbacteriaceae	Microbacterium	Microbacterium foliorum	104336	1	4	4	3	15	15	1	1
Bacteria	Actinomycetota	Actinomycetes	Micrococcales	Microbacteriaceae	Microbacterium	Microbacterium hominis	162426	0	1	0	0	4	0	0	0
Bacteria	Actinomycetota	Actinomycetes	Micrococcales	Microbacteriaceae	Microbacterium	Microbacterium hydrocarbonoxydans	273678	0	1	1	0	1	0	2	0
Bacteria	Actinomycetota	Actinomycetes	Micrococcales	Microbacteriaceae	Microbacterium	Microbacterium lemovicicum	1072463	4	1	0	1	4	2	2	0
Bacteria	Actinomycetota	Actinomycetes	Micrococcales	Microbacteriaceae	Microbacterium	Microbacterium liquefaciens	33918	0	0	0	0	0	1	0	0
Bacteria	Actinomycetota	Actinomycetes	Micrococcales	Microbacteriaceae	Microbacterium	Microbacterium lushaniae	2614639	0	0	0	1	0	0	0	0
Bacteria	Actinomycetota	Actinomycetes	Micrococcales	Microbacteriaceae	Microbacterium	Microbacterium luteolum	69367	0	9	2	2	61	50	0	1
Bacteria	Actinomycetota	Actinomycetes	Micrococcales	Microbacteriaceae	Microbacterium	Microbacterium luteum	2782167	0	0	0	0	0	0	1	0
Bacteria	Actinomycetota	Actinomycetes	Micrococcales	Microbacteriaceae	Microbacterium	Microbacterium oleivorans	273677	0	0	1	0	2	0	0	0
Bacteria	Actinomycetota	Actinomycetes	Micrococcales	Microbacteriaceae	Microbacterium	Microbacterium oryzae	743009	1	0	0	0	0	0	0	0
Bacteria	Actinomycetota	Actinomycetes	Micrococcales	Microbacteriaceae	Microbacterium	Microbacterium oxydans	82380	1	1	1	0	6	3	1	1
Bacteria	Actinomycetota	Actinomycetes	Micrococcales	Microbacteriaceae	Microbacterium	Microbacterium paraoxydans	199592	0	1	0	0	1	0	0	0
Bacteria	Actinomycetota	Actinomycetes	Micrococcales	Microbacteriaceae	Microbacterium	Microbacterium protaetiae	2509458	0	1	0	0	2	0	0	0
Bacteria	Actinomycetota	Actinomycetes	Micrococcales	Microbacteriaceae	Microbacterium	Microbacterium proteolyticum	1572644	0	0	0	1	1	3	0	0
Bacteria	Actinomycetota	Actinomycetes	Micrococcales	Microbacteriaceae	Microbacterium	Microbacterium pygmaeum	370764	1	0	1	0	1	1	0	0
Bacteria	Actinomycetota	Actinomycetes	Micrococcales	Microbacteriaceae	Microbacterium	Microbacterium resistens	156977	0	1	0	0	0	3	0	1
Bacteria	Actinomycetota	Actinomycetes	Micrococcales	Microbacteriaceae	Microbacterium	Microbacterium schleiferi	69362	0	0	0	0	1	2	0	0
Bacteria	Actinomycetota	Actinomycetes	Micrococcales	Microbacteriaceae	Microbacterium	Microbacterium sediminis	904291	0	1	0	0	2	0	0	0
Bacteria	Actinomycetota	Actinomycetes	Micrococcales	Microbacteriaceae	Microbacterium	Microbacterium sp. 10M-3C3	2483401	1	0	1	0	1	0	0	0
Bacteria	Actinomycetota	Actinomycetes	Micrococcales	Microbacteriaceae	Microbacterium	Microbacterium sp. 4R-513	2567934	1	0	0	0	1	1	1	0
Bacteria	Actinomycetota	Actinomycetes	Micrococcales	Microbacteriaceae	Microbacterium	Microbacterium sp. A18JL241	2782166	0	1	0	0	0	0	0	0
Bacteria	Actinomycetota	Actinomycetes	Micrococcales	Microbacteriaceae	Microbacterium	Microbacterium sp. ABRD28	2268461	0	0	0	1	0	0	0	0
Bacteria	Actinomycetota	Actinomycetes	Micrococcales	Microbacteriaceae	Microbacterium	Microbacterium sp. BDGP8	3035531	1	1	0	0	0	0	0	0
Bacteria	Actinomycetota	Actinomycetes	Micrococcales	Microbacteriaceae	Microbacterium	Microbacterium sp. BH-3-3-3	1906742	1	0	0	0	4	5	6	6
Bacteria	Actinomycetota	Actinomycetes	Micrococcales	Microbacteriaceae	Microbacterium	Microbacterium sp. Clip185	3025663	0	0	0	0	1	0	1	1
Bacteria	Actinomycetota	Actinomycetes	Micrococcales	Microbacteriaceae	Microbacterium	Microbacterium sp. cx-55	2875948	0	0	0	0	0	1	0	0
Bacteria	Actinomycetota	Actinomycetes	Micrococcales	Microbacteriaceae	Microbacterium	Microbacterium sp. H1-D42	2925844	1	0	1	0	3	2	0	1
Bacteria	Actinomycetota	Actinomycetes	Micrococcales	Microbacteriaceae	Microbacterium	Microbacterium sp. JZ31	1906274	1	1	1	0	0	1	0	0
Bacteria	Actinomycetota	Actinomycetes	Micrococcales	Microbacteriaceae	Microbacterium	Microbacterium sp. KACC 23027	3028316	2	1	0	0	1	4	0	0
Bacteria	Actinomycetota	Actinomycetes	Micrococcales	Microbacteriaceae	Microbacterium	Microbacterium sp. KUDC0406	2909588	0	1	0	0	0	2	0	1
Bacteria	Actinomycetota	Actinomycetes	Micrococcales	Microbacteriaceae	Microbacterium	Microbacterium sp. LKL04	912630	1	0	3	1	0	0	0	0
Bacteria	Actinomycetota	Actinomycetes	Micrococcales	Microbacteriaceae	Microbacterium	Microbacterium sp. M28	2962064	0	0	0	0	5	1	0	0
Bacteria	Actinomycetota	Actinomycetes	Micrococcales	Microbacteriaceae	Microbacterium	Microbacterium sp. MPKO10	2989818	1	1	0	0	33	18	0	0
Bacteria	Actinomycetota	Actinomycetes	Micrococcales	Microbacteriaceae	Microbacterium	Microbacterium sp. NIBRBAC000506063	2734618	0	0	0	0	0	3	1	0
Bacteria	Actinomycetota	Actinomycetes	Micrococcales	Microbacteriaceae	Microbacterium	Microbacterium sp. No. 7	1714373	0	0	2	0	1	0	0	1
Bacteria	Actinomycetota	Actinomycetes	Micrococcales	Microbacteriaceae	Microbacterium	Microbacterium sp. nov. GSS16	3019890	0	0	0	0	1	0	0	0
Bacteria	Actinomycetota	Actinomycetes	Micrococcales	Microbacteriaceae	Microbacterium	Microbacterium sp. Nx66	2766784	0	0	0	0	0	0	1	0
Bacteria	Actinomycetota	Actinomycetes	Micrococcales	Microbacteriaceae	Microbacterium	Microbacterium sp. PAMC 28756	1795053	0	0	0	0	0	3	0	0
Bacteria	Actinomycetota	Actinomycetes	Micrococcales	Microbacteriaceae	Microbacterium	Microbacterium sp. PM5	2014534	0	0	2	0	0	1	0	0
Bacteria	Actinomycetota	Actinomycetes	Micrococcales	Microbacteriaceae	Microbacterium	Microbacterium sp. RG1	2489212	0	0	0	0	0	1	0	0
Bacteria	Actinomycetota	Actinomycetes	Micrococcales	Microbacteriaceae	Microbacterium	Microbacterium sp. SL75	2995140	0	0	0	0	0	2	0	0
Bacteria	Actinomycetota	Actinomycetes	Micrococcales	Microbacteriaceae	Microbacterium	Microbacterium sp. SSW1-36	2851648	1	0	1	0	0	3	1	1
Bacteria	Actinomycetota	Actinomycetes	Micrococcales	Microbacteriaceae	Microbacterium	Microbacterium sp. SSW1-51	2851650	0	0	0	1	0	0	0	0
Bacteria	Actinomycetota	Actinomycetes	Micrococcales	Microbacteriaceae	Microbacterium	Microbacterium sp. TPU 3598	1938334	0	1	0	0	0	0	0	0
Bacteria	Actinomycetota	Actinomycetes	Micrococcales	Microbacteriaceae	Microbacterium	Microbacterium sp. Y-01	2048898	0	0	0	2	1	0	0	0
Bacteria	Actinomycetota	Actinomycetes	Micrococcales	Microbacteriaceae	Microbacterium	Microbacterium sp. YJN-G	2763257	0	0	0	0	5	2	3	1
Bacteria	Actinomycetota	Actinomycetes	Micrococcales	Microbacteriaceae	Microbacterium	Microbacterium terricola	344163	0	0	0	0	0	1	0	0
Bacteria	Actinomycetota	Actinomycetes	Micrococcales	Microbacteriaceae	Microbacterium	Microbacterium testaceum	2033	0	1	2	1	0	0	0	0
Bacteria	Actinomycetota	Actinomycetes	Micrococcales	Microbacteriaceae	Microbacterium	Microbacterium wangchenii	2541726	0	0	0	0	2	1	1	0
Bacteria	Actinomycetota	Actinomycetes	Micrococcales	Microbacteriaceae	Microcella	Chryseoglobus sp. 28M-23	2772253	0	0	0	0	1	0	0	0
Bacteria	Actinomycetota	Actinomycetes	Micrococcales	Microbacteriaceae	Microcella	Microcella alkaliphila	279828	0	0	0	0	0	2	1	0
Bacteria	Actinomycetota	Actinomycetes	Micrococcales	Microbacteriaceae	Microcella	Microcella flavibacter	1804990	0	0	0	1	2	0	1	0
Bacteria	Actinomycetota	Actinomycetes	Micrococcales	Microbacteriaceae	Microcella	Microcella sp. MMS21-STM10	2963406	0	1	0	0	2	1	0	0
Bacteria	Actinomycetota	Actinomycetes	Micrococcales	Microbacteriaceae	Microcella	Microcella sp. MMS21-STM26	2994972	0	0	0	0	0	0	1	0
Bacteria	Actinomycetota	Actinomycetes	Micrococcales	Microbacteriaceae	Microterricola	Microterricola viridarii	412690	123	160	209	159	4	2	4	3
Bacteria	Actinomycetota	Actinomycetes	Micrococcales	Microbacteriaceae	Mycetocola	Mycetocola spongiae	2859226	0	0	0	0	1	0	1	1
Bacteria	Actinomycetota	Actinomycetes	Micrococcales	Microbacteriaceae	Mycetocola	Mycetocola zhujimingii	2079792	0	0	1	0	0	0	0	1
Bacteria	Actinomycetota	Actinomycetes	Micrococcales	Microbacteriaceae	Plantibacter	Plantibacter flavus	150123	1	0	1	0	2	1	0	1
Bacteria	Actinomycetota	Actinomycetes	Micrococcales	Microbacteriaceae	Plantibacter	Plantibacter sp. M259	2583822	1	0	3	0	3	4	1	0
Bacteria	Actinomycetota	Actinomycetes	Micrococcales	Microbacteriaceae	Plantibacter	Plantibacter sp. PA-3-X8	2480625	2	2	1	1	9	2	0	1
Bacteria	Actinomycetota	Actinomycetes	Micrococcales	Microbacteriaceae	Protaetiibacter	Protaetiibacter intestinalis	2419774	2	1	0	3	1	2	0	1
Bacteria	Actinomycetota	Actinomycetes	Micrococcales	Microbacteriaceae	Protaetiibacter	Protaetiibacter larvae	2592654	1	1	1	1	2	2	0	1
Bacteria	Actinomycetota	Actinomycetes	Micrococcales	Microbacteriaceae	Protaetiibacter	Protaetiibacter sp. SSC-01	2759943	2	0	3	0	3	3	0	0
Bacteria	Actinomycetota	Actinomycetes	Micrococcales	Microbacteriaceae	Pseudoclavibacter	Pseudoclavibacter sp. Marseille-Q3772	2866588	0	0	1	0	1	0	0	0
Bacteria	Actinomycetota	Actinomycetes	Micrococcales	Microbacteriaceae	Rathayibacter	Rathayibacter festucae	110937	4	2	0	1	20	24	0	2
Bacteria	Actinomycetota	Actinomycetes	Micrococcales	Microbacteriaceae	Rathayibacter	Rathayibacter iranicus	59737	0	0	0	0	0	0	1	0
Bacteria	Actinomycetota	Actinomycetes	Micrococcales	Microbacteriaceae	Rathayibacter	Rathayibacter rathayi	33887	0	0	0	0	1	2	0	0
Bacteria	Actinomycetota	Actinomycetes	Micrococcales	Microbacteriaceae	Rathayibacter	Rathayibacter sp. VKM Ac-2759	2609252	1	2	1	0	0	1	0	0
Bacteria	Actinomycetota	Actinomycetes	Micrococcales	Microbacteriaceae	Rathayibacter	Rathayibacter sp. VKM Ac-2760	2609253	0	0	0	1	1	1	0	0
Bacteria	Actinomycetota	Actinomycetes	Micrococcales	Microbacteriaceae	Rathayibacter	Rathayibacter sp. VKM Ac-2762	2609254	0	1	0	0	0	0	0	0
Bacteria	Actinomycetota	Actinomycetes	Micrococcales	Microbacteriaceae	Rathayibacter	Rathayibacter sp. VKM Ac-2804	2609257	0	0	0	0	0	2	0	0
Bacteria	Actinomycetota	Actinomycetes	Micrococcales	Microbacteriaceae	Rathayibacter	Rathayibacter sp. VKM Ac-2805	2609258	0	1	0	0	0	0	0	0
Bacteria	Actinomycetota	Actinomycetes	Micrococcales	Microbacteriaceae	Rhodoluna	Candidatus Rhodoluna planktonica	535712	0	0	0	0	0	1	0	0
Bacteria	Actinomycetota	Actinomycetes	Micrococcales	Microbacteriaceae	Salinibacterium	Salinibacterium hongtaonis	2079791	1	0	0	1	2	1	0	0
Bacteria	Actinomycetota	Actinomycetes	Micrococcales	Microbacteriaceae	Salinibacterium	Salinibacterium sp. dk2585	2603292	1	1	0	0	0	0	0	1
Bacteria	Actinomycetota	Actinomycetes	Micrococcales	Microbacteriaceae	Salinibacterium	Salinibacterium sp. M195	2583374	0	1	0	0	0	0	0	0
Bacteria	Actinomycetota	Actinomycetes	Micrococcales	Microbacteriaceae	Salinibacterium	Salinibacterium sp. UTAS2018	2508880	0	0	0	0	1	0	0	0
Bacteria	Actinomycetota	Actinomycetes	Micrococcales	Microbacteriaceae	Salinibacterium	Salinibacterium sp. ZJ450	2708338	1	0	2	0	1	1	1	1
Bacteria	Actinomycetota	Actinomycetes	Micrococcales	Microbacteriaceae	Salinibacterium	Salinibacterium sp. ZJ70	2708084	1	1	1	0	0	1	1	0
Bacteria	Actinomycetota	Actinomycetes	Micrococcales	Microbacteriaceae	Subtercola	Subtercola sp. AK-R2A1-2	2895559	2	2	0	0	5	1	2	2
Bacteria	Actinomycetota	Actinomycetes	Micrococcales	Microbacteriaceae	Subtercola	Subtercola sp. PAMC28395	2846775	0	0	0	0	0	1	0	0
Bacteria	Actinomycetota	Actinomycetes	Micrococcales	Micrococcaceae	Arthrobacter	Arthrobacter agilis	37921	1	1	0	1	0	1	0	0
Bacteria	Actinomycetota	Actinomycetes	Micrococcales	Micrococcaceae	Arthrobacter	Arthrobacter alpinus	656366	2	1	5	2	10	3	0	0
Bacteria	Actinomycetota	Actinomycetes	Micrococcales	Micrococcaceae	Arthrobacter	Arthrobacter antioxidans	2895818	0	0	1	0	0	0	0	1
Bacteria	Actinomycetota	Actinomycetes	Micrococcales	Micrococcaceae	Arthrobacter	Arthrobacter caoxuetaonis	2886935	1	0	0	0	0	0	0	2
Bacteria	Actinomycetota	Actinomycetes	Micrococcales	Micrococcaceae	Arthrobacter	Arthrobacter citreus	1670	0	1	4	3	1	2	0	2
Bacteria	Actinomycetota	Actinomycetes	Micrococcales	Micrococcaceae	Arthrobacter	Arthrobacter crystallopoietes	37928	1	2	0	1	1	0	1	0
Bacteria	Actinomycetota	Actinomycetes	Micrococcales	Micrococcaceae	Arthrobacter	Arthrobacter dokdonellae	2211210	197	144	208	122	175	119	0	0
Bacteria	Actinomycetota	Actinomycetes	Micrococcales	Micrococcaceae	Arthrobacter	Arthrobacter gengyunqii	2886940	1	1	0	1	0	0	3	1
Bacteria	Actinomycetota	Actinomycetes	Micrococcales	Micrococcaceae	Arthrobacter	Arthrobacter jiangjiafuii	2817475	0	0	0	0	0	0	1	0
Bacteria	Actinomycetota	Actinomycetes	Micrococcales	Micrococcaceae	Arthrobacter	Arthrobacter koreensis	199136	0	1	1	0	0	0	0	0
Bacteria	Actinomycetota	Actinomycetes	Micrococcales	Micrococcaceae	Arthrobacter	Arthrobacter polaris	2813727	2	2	1	0	4	2	0	0
Bacteria	Actinomycetota	Actinomycetes	Micrococcales	Micrococcaceae	Arthrobacter	Arthrobacter sp.	1667	1	0	0	0	0	1	0	0
Bacteria	Actinomycetota	Actinomycetes	Micrococcales	Micrococcaceae	Arthrobacter	Arthrobacter sp. 24S4-2	2575374	3	5	7	5	10	5	4	5
Bacteria	Actinomycetota	Actinomycetes	Micrococcales	Micrococcaceae	Arthrobacter	Arthrobacter sp. 68b	311808	1	0	0	0	0	0	0	0
Bacteria	Actinomycetota	Actinomycetes	Micrococcales	Micrococcaceae	Arthrobacter	Arthrobacter sp. AQ5-05	2184581	0	1	1	0	0	1	0	0
Bacteria	Actinomycetota	Actinomycetes	Micrococcales	Micrococcaceae	Arthrobacter	Arthrobacter sp. ATA002	2991715	1	2	1	0	0	0	0	0
Bacteria	Actinomycetota	Actinomycetes	Micrococcales	Micrococcaceae	Arthrobacter	Arthrobacter sp. CDRTa11	2651199	3	0	0	1	1	0	1	0
Bacteria	Actinomycetota	Actinomycetes	Micrococcales	Micrococcaceae	Arthrobacter	Arthrobacter sp. Chr15	447032	0	0	0	0	0	0	1	0
Bacteria	Actinomycetota	Actinomycetes	Micrococcales	Micrococcaceae	Arthrobacter	Arthrobacter sp. CJ23	2972479	3	2	7	2	3	1	2	3
Bacteria	Actinomycetota	Actinomycetes	Micrococcales	Micrococcaceae	Arthrobacter	Arthrobacter sp. D5-1	1477518	0	0	0	0	3	1	0	0
Bacteria	Actinomycetota	Actinomycetes	Micrococcales	Micrococcaceae	Arthrobacter	Arthrobacter sp. DNA4	2963432	4	1	3	1	7	4	0	0
Bacteria	Actinomycetota	Actinomycetes	Micrococcales	Micrococcaceae	Arthrobacter	Arthrobacter sp. EM1	3043847	4	4	5	1	2	0	1	1
Bacteria	Actinomycetota	Actinomycetes	Micrococcales	Micrococcaceae	Arthrobacter	Arthrobacter sp. ERGS1:01	1704044	39	37	57	26	11	9	0	0
Bacteria	Actinomycetota	Actinomycetes	Micrococcales	Micrococcaceae	Arthrobacter	Arthrobacter sp. FB24	290399	1	6	10	7	1	0	1	2
Bacteria	Actinomycetota	Actinomycetes	Micrococcales	Micrococcaceae	Arthrobacter	Arthrobacter sp. FW305-BF8	2879617	2	1	0	0	2	3	0	1
Bacteria	Actinomycetota	Actinomycetes	Micrococcales	Micrococcaceae	Arthrobacter	Arthrobacter sp. FW306-05-C	2879620	1	0	2	0	0	0	0	0
Bacteria	Actinomycetota	Actinomycetes	Micrococcales	Micrococcaceae	Arthrobacter	Arthrobacter sp. FW306-06-A	2879621	1	0	0	0	1	2	0	0
Bacteria	Actinomycetota	Actinomycetes	Micrococcales	Micrococcaceae	Arthrobacter	Arthrobacter sp. FW306-07-I	2879622	0	0	0	0	2	1	1	0
Bacteria	Actinomycetota	Actinomycetes	Micrococcales	Micrococcaceae	Arthrobacter	Arthrobacter sp. FW306-2-2C-D06B	2879618	187	97	217	103	16	15	213	212
Bacteria	Actinomycetota	Actinomycetes	Micrococcales	Micrococcaceae	Arthrobacter	Arthrobacter sp. FX8	2997335	1	0	1	0	2	1	0	0
Bacteria	Actinomycetota	Actinomycetes	Micrococcales	Micrococcaceae	Arthrobacter	Arthrobacter sp. Helios	2828862	0	0	1	0	0	0	0	1
Bacteria	Actinomycetota	Actinomycetes	Micrococcales	Micrococcaceae	Arthrobacter	Arthrobacter sp. KBS0702	2578107	11	5	17	12	1	3	0	4
Bacteria	Actinomycetota	Actinomycetes	Micrococcales	Micrococcaceae	Arthrobacter	Arthrobacter sp. MMS18-M83	2996261	21	14	31	9	4	11	44	38
Bacteria	Actinomycetota	Actinomycetes	Micrococcales	Micrococcaceae	Arthrobacter	Arthrobacter sp. NicSoilB11	2830999	0	0	0	0	3	0	0	0
Bacteria	Actinomycetota	Actinomycetes	Micrococcales	Micrococcaceae	Arthrobacter	Arthrobacter sp. NicSoilB4	2830997	8	2	10	7	2	1	0	0
Bacteria	Actinomycetota	Actinomycetes	Micrococcales	Micrococcaceae	Arthrobacter	Arthrobacter sp. NicSoilB8	2830998	95	58	133	69	3	5	2	3
Bacteria	Actinomycetota	Actinomycetes	Micrococcales	Micrococcaceae	Arthrobacter	Arthrobacter sp. NicSoilC5	2831000	3	0	1	0	3	2	0	0
Bacteria	Actinomycetota	Actinomycetes	Micrococcales	Micrococcaceae	Arthrobacter	Arthrobacter sp. NtRootA1	2830983	3	1	2	2	17	10	0	0
Bacteria	Actinomycetota	Actinomycetes	Micrococcales	Micrococcaceae	Arthrobacter	Arthrobacter sp. PAMC 25486	1494608	2	4	2	1	7	8	1	1
Bacteria	Actinomycetota	Actinomycetes	Micrococcales	Micrococcaceae	Arthrobacter	Arthrobacter sp. PAMC25284	2861279	4	2	5	0	1	0	0	0
Bacteria	Actinomycetota	Actinomycetes	Micrococcales	Micrococcaceae	Arthrobacter	Arthrobacter sp. PAMC25564	2565366	15	10	22	16	2	1	5	2
Bacteria	Actinomycetota	Actinomycetes	Micrococcales	Micrococcaceae	Arthrobacter	Arthrobacter sp. PGP41	2079227	2	0	0	1	2	0	0	2
Bacteria	Actinomycetota	Actinomycetes	Micrococcales	Micrococcaceae	Arthrobacter	Arthrobacter sp. PM3	2017685	19	15	18	5	1	0	0	0
Bacteria	Actinomycetota	Actinomycetes	Micrococcales	Micrococcaceae	Arthrobacter	Arthrobacter sp. QXT-31	1357915	2	0	4	0	0	1	0	0
Bacteria	Actinomycetota	Actinomycetes	Micrococcales	Micrococcaceae	Arthrobacter	Arthrobacter sp. StoSoilA2	2830990	2	0	2	1	0	0	0	0
Bacteria	Actinomycetota	Actinomycetes	Micrococcales	Micrococcaceae	Arthrobacter	Arthrobacter sp. StoSoilB13	2830993	1	4	1	1	1	1	2	0
Bacteria	Actinomycetota	Actinomycetes	Micrococcales	Micrococcaceae	Arthrobacter	Arthrobacter sp. StoSoilB19	2830994	0	0	0	0	1	0	0	0
Bacteria	Actinomycetota	Actinomycetes	Micrococcales	Micrococcaceae	Arthrobacter	Arthrobacter sp. StoSoilB20	2830995	0	0	0	1	6	10	1	0
Bacteria	Actinomycetota	Actinomycetes	Micrococcales	Micrococcaceae	Arthrobacter	Arthrobacter sp. StoSoilB5	2830992	1	1	1	1	2	0	0	1
Bacteria	Actinomycetota	Actinomycetes	Micrococcales	Micrococcaceae	Arthrobacter	Arthrobacter sp. U41	1849032	9	3	6	4	1	1	2	0
Bacteria	Actinomycetota	Actinomycetes	Micrococcales	Micrococcaceae	Arthrobacter	Arthrobacter sp. UKPF54-2	2600159	5	0	10	7	0	1	1	1
Bacteria	Actinomycetota	Actinomycetes	Micrococcales	Micrococcaceae	Arthrobacter	Arthrobacter sp. Y-9	3039385	0	0	0	1	0	0	0	0
Bacteria	Actinomycetota	Actinomycetes	Micrococcales	Micrococcaceae	Arthrobacter	Arthrobacter sp. YA7-1	2987701	552	249	503	263	323	340	232	262
Bacteria	Actinomycetota	Actinomycetes	Micrococcales	Micrococcaceae	Arthrobacter	Arthrobacter sp. YN	2020486	1	1	1	0	2	3	1	1
Bacteria	Actinomycetota	Actinomycetes	Micrococcales	Micrococcaceae	Arthrobacter	Arthrobacter sp. zg-Y1110	2886932	0	0	0	0	1	1	0	0
Bacteria	Actinomycetota	Actinomycetes	Micrococcales	Micrococcaceae	Arthrobacter	Arthrobacter sp. zg-Y1171	2964610	0	0	2	0	0	0	0	0
Bacteria	Actinomycetota	Actinomycetes	Micrococcales	Micrococcaceae	Arthrobacter	Arthrobacter sp. zg-Y815	2964616	0	0	1	0	0	0	0	0
Bacteria	Actinomycetota	Actinomycetes	Micrococcales	Micrococcaceae	Arthrobacter	Arthrobacter sp. zg-Y859	2964609	0	0	0	0	0	0	0	1
Bacteria	Actinomycetota	Actinomycetes	Micrococcales	Micrococcaceae	Arthrobacter	Arthrobacter sulfonylureivorans	2486855	5	3	64	51	5	4	0	1
Bacteria	Actinomycetota	Actinomycetes	Micrococcales	Micrococcaceae	Arthrobacter	Arthrobacter sunyaminii	2816859	0	1	0	0	0	0	1	2
Bacteria	Actinomycetota	Actinomycetes	Micrococcales	Micrococcaceae	Arthrobacter	Arthrobacter zhangbolii	2886936	1	0	0	0	2	1	0	0
Bacteria	Actinomycetota	Actinomycetes	Micrococcales	Micrococcaceae	Citricoccus	Citricoccus sp. SGAir0253	2567881	0	1	1	1	0	0	1	1
Bacteria	Actinomycetota	Actinomycetes	Micrococcales	Micrococcaceae	Glutamicibacter	Glutamicibacter arilaitensis	256701	0	2	4	1	30	28	1	1
Bacteria	Actinomycetota	Actinomycetes	Micrococcales	Micrococcaceae	Glutamicibacter	Glutamicibacter halophytocola	1933880	0	0	0	0	0	1	0	0
Bacteria	Actinomycetota	Actinomycetes	Micrococcales	Micrococcaceae	Glutamicibacter	Glutamicibacter nicotianae	37929	0	0	0	0	1	0	1	0
Bacteria	Actinomycetota	Actinomycetes	Micrococcales	Micrococcaceae	Glutamicibacter	Glutamicibacter protophormiae	37930	0	0	0	0	1	1	0	1
Bacteria	Actinomycetota	Actinomycetes	Micrococcales	Micrococcaceae	Glutamicibacter	Glutamicibacter sp. M10	3023076	0	0	4	1	0	0	0	0
Bacteria	Actinomycetota	Actinomycetes	Micrococcales	Micrococcaceae	Glutamicibacter	Glutamicibacter sp. MNS18	2989817	1	1	0	0	0	0	0	0
Bacteria	Actinomycetota	Actinomycetes	Micrococcales	Micrococcaceae	Glutamicibacter	Glutamicibacter sp. ZJUTW	1155384	0	0	0	0	0	1	0	0
Bacteria	Actinomycetota	Actinomycetes	Micrococcales	Micrococcaceae	Kocuria	Kocuria flava	446860	1	1	1	1	1	0	0	0
Bacteria	Actinomycetota	Actinomycetes	Micrococcales	Micrococcaceae	Kocuria	Kocuria palustris	71999	0	0	0	0	1	2	0	0
Bacteria	Actinomycetota	Actinomycetes	Micrococcales	Micrococcaceae	Kocuria	Kocuria rosea	1275	2	0	1	0	0	0	0	0
Bacteria	Actinomycetota	Actinomycetes	Micrococcales	Micrococcaceae	Kocuria	Kocuria sp. KD4	2719588	0	0	0	1	0	0	0	0
Bacteria	Actinomycetota	Actinomycetes	Micrococcales	Micrococcaceae	Kocuria	Kocuria turfanensis	388357	1	0	1	0	0	1	0	0
Bacteria	Actinomycetota	Actinomycetes	Micrococcales	Micrococcaceae	Kocuria	Kocuria varians	1272	0	0	0	0	1	0	0	0
Bacteria	Actinomycetota	Actinomycetes	Micrococcales	Micrococcaceae	Micrococcus	Micrococcus luteus	1270	1	1	0	0	0	0	0	1
Bacteria	Actinomycetota	Actinomycetes	Micrococcales	Micrococcaceae	Micrococcus	Micrococcus porci	2856555	0	1	0	0	0	1	0	0
Bacteria	Actinomycetota	Actinomycetes	Micrococcales	Micrococcaceae	Micrococcus	Micrococcus yunnanensis	566027	0	0	0	0	0	0	0	1
Bacteria	Actinomycetota	Actinomycetes	Micrococcales	Micrococcaceae	Paenarthrobacter	Paenarthrobacter aurescens	43663	0	0	1	1	6	4	1	0
Bacteria	Actinomycetota	Actinomycetes	Micrococcales	Micrococcaceae	Paenarthrobacter	Paenarthrobacter sp. JL.01a	2979324	1	1	0	2	6	10	0	1
Bacteria	Actinomycetota	Actinomycetes	Micrococcales	Micrococcaceae	Paenarthrobacter	Paenarthrobacter sp. OM7	3041264	0	0	0	1	2	0	0	1
Bacteria	Actinomycetota	Actinomycetes	Micrococcales	Micrococcaceae	Paenarthrobacter	Paenarthrobacter sp. Y-19	3031125	0	0	0	0	1	0	0	0
Bacteria	Actinomycetota	Actinomycetes	Micrococcales	Micrococcaceae	Paenarthrobacter	Paenarthrobacter sp. YJN-5	2735316	2	0	3	0	2	1	0	0
Bacteria	Actinomycetota	Actinomycetes	Micrococcales	Micrococcaceae	Paenarthrobacter	Paenarthrobacter sp. YJN-D	2735317	3	0	1	0	0	0	0	0
Bacteria	Actinomycetota	Actinomycetes	Micrococcales	Micrococcaceae	Paenarthrobacter	Paenarthrobacter ureafaciens	37931	1	1	1	1	4	2	1	2
Bacteria	Actinomycetota	Actinomycetes	Micrococcales	Micrococcaceae	Pseudarthrobacter	Pseudarthrobacter chlorophenolicus	85085	1	1	0	0	1	3	0	0
Bacteria	Actinomycetota	Actinomycetes	Micrococcales	Micrococcaceae	Pseudarthrobacter	Pseudarthrobacter equi	728066	2	2	0	1	173	125	0	1
Bacteria	Actinomycetota	Actinomycetes	Micrococcales	Micrococcaceae	Pseudarthrobacter	Pseudarthrobacter phenanthrenivorans	361575	2	0	3	1	0	0	0	0
Bacteria	Actinomycetota	Actinomycetes	Micrococcales	Micrococcaceae	Pseudarthrobacter	Pseudarthrobacter psychrotolerans	2697569	4	3	5	6	1	1	0	1
Bacteria	Actinomycetota	Actinomycetes	Micrococcales	Micrococcaceae	Pseudarthrobacter	Pseudarthrobacter sp. BIM B-2242	2772401	1	0	0	1	2	0	1	0
Bacteria	Actinomycetota	Actinomycetes	Micrococcales	Micrococcaceae	Pseudarthrobacter	Pseudarthrobacter sp. L1SW	2851598	1	0	0	1	1	0	0	0
Bacteria	Actinomycetota	Actinomycetes	Micrococcales	Micrococcaceae	Pseudarthrobacter	Pseudarthrobacter sp. MM222	3018929	4	3	7	7	0	1	1	0
Bacteria	Actinomycetota	Actinomycetes	Micrococcales	Micrococcaceae	Pseudarthrobacter	Pseudarthrobacter sp. NBSH8	2596911	1	0	3	2	1	3	0	0
Bacteria	Actinomycetota	Actinomycetes	Micrococcales	Micrococcaceae	Pseudarthrobacter	Pseudarthrobacter sp. NIBRBAC000502770	2590785	2	0	1	2	2	0	0	2
Bacteria	Actinomycetota	Actinomycetes	Micrococcales	Micrococcaceae	Pseudarthrobacter	Pseudarthrobacter sp. NIBRBAC000502771	2590774	1	1	1	0	2	1	0	0
Bacteria	Actinomycetota	Actinomycetes	Micrococcales	Micrococcaceae	Pseudarthrobacter	Pseudarthrobacter sp. NIBRBAC000502772	2590775	0	0	0	0	1	1	0	0
Bacteria	Actinomycetota	Actinomycetes	Micrococcales	Micrococcaceae	Pseudarthrobacter	Pseudarthrobacter sp. NS4	2973976	0	1	1	0	1	0	0	0
Bacteria	Actinomycetota	Actinomycetes	Micrococcales	Micrococcaceae	Pseudarthrobacter	Pseudarthrobacter sp. SSS035	2931399	2	3	1	1	0	1	2	1
Bacteria	Actinomycetota	Actinomycetes	Micrococcales	Micrococcaceae	Pseudarthrobacter	Pseudarthrobacter sulfonivorans	121292	0	3	1	0	0	0	0	0
Bacteria	Actinomycetota	Actinomycetes	Micrococcales	Micrococcaceae	Psychromicrobium	Psychromicrobium lacuslunae	1618207	0	0	0	0	0	0	1	0
Bacteria	Actinomycetota	Actinomycetes	Micrococcales	Micrococcaceae	Renibacterium	Renibacterium salmoninarum	1646	0	0	1	0	0	0	0	1
Bacteria	Actinomycetota	Actinomycetes	Micrococcales	Micrococcaceae	Rothia	Rothia aeria	172042	0	0	0	0	0	1	0	0
Bacteria	Actinomycetota	Actinomycetes	Micrococcales	Micrococcaceae	Rothia	Rothia dentocariosa	2047	0	0	0	0	0	0	0	1
Bacteria	Actinomycetota	Actinomycetes	Micrococcales	Micrococcaceae	Rothia	Rothia kristinae	37923	2	0	2	0	0	0	2	1
Bacteria	Actinomycetota	Actinomycetes	Micrococcales	Micrococcaceae	Rothia	Rothia mucilaginosa	43675	0	0	1	0	0	0	0	0
Bacteria	Actinomycetota	Actinomycetes	Micrococcales	Micrococcaceae	Sinomonas	Sinomonas atrocyanea	37927	1	3	1	1	2	0	0	0
Bacteria	Actinomycetota	Actinomycetes	Micrococcales	Micrococcaceae	Sinomonas	Sinomonas sp. R1AF57	2020377	0	0	2	0	1	0	1	0
Bacteria	Actinomycetota	Actinomycetes	Micrococcales	NA	Luteimicrobium	Luteimicrobium xylanilyticum	1133546	1	0	0	0	7	4	0	1
Bacteria	Actinomycetota	Actinomycetes	Micrococcales	NA	Pengzhenrongella	Pengzhenrongella sicca	2819238	2	1	1	0	0	1	0	0
Bacteria	Actinomycetota	Actinomycetes	Micrococcales	Ornithinimicrobiaceae	Ornithinimicrobium	Ornithinimicrobium avium	2283195	1	1	0	1	1	0	0	0
Bacteria	Actinomycetota	Actinomycetes	Micrococcales	Ornithinimicrobiaceae	Ornithinimicrobium	Ornithinimicrobium ciconiae	2594265	0	0	1	0	0	0	1	1
Bacteria	Actinomycetota	Actinomycetes	Micrococcales	Ornithinimicrobiaceae	Ornithinimicrobium	Ornithinimicrobium cryptoxanthini	2934161	1	1	0	0	0	0	2	1
Bacteria	Actinomycetota	Actinomycetes	Micrococcales	Ornithinimicrobiaceae	Ornithinimicrobium	Ornithinimicrobium flavum	1288636	0	0	0	0	2	0	0	0
Bacteria	Actinomycetota	Actinomycetes	Micrococcales	Ornithinimicrobiaceae	Ornithinimicrobium	Ornithinimicrobium pratense	2593973	0	0	0	0	1	1	0	1
Bacteria	Actinomycetota	Actinomycetes	Micrococcales	Ornithinimicrobiaceae	Ornithinimicrobium	Ornithinimicrobium sp. HY006	2508882	2	1	0	0	1	0	0	0
Bacteria	Actinomycetota	Actinomycetes	Micrococcales	Ornithinimicrobiaceae	Ornithinimicrobium	Ornithinimicrobium sp. HY1793	2934158	2	2	1	0	1	0	0	0
Bacteria	Actinomycetota	Actinomycetes	Micrococcales	Ornithinimicrobiaceae	Ornithinimicrobium	Ornithinimicrobium sp. INDO-MA30-4	2908651	0	0	0	0	0	1	1	0
Bacteria	Actinomycetota	Actinomycetes	Micrococcales	Ornithinimicrobiaceae	Serinicoccus	Serinicoccus chungangensis	767452	1	1	0	0	1	0	0	1
Bacteria	Actinomycetota	Actinomycetes	Micrococcales	Ornithinimicrobiaceae	Serinicoccus	Serinicoccus hydrothermalis	1758689	0	0	0	0	0	1	0	0
Bacteria	Actinomycetota	Actinomycetes	Micrococcales	Ornithinimicrobiaceae	Serinicoccus	Serinicoccus marinus	247333	1	1	0	0	1	0	0	0
Bacteria	Actinomycetota	Actinomycetes	Micrococcales	Ornithinimicrobiaceae	Serinicoccus	Serinicoccus profundi	1078471	2	0	0	0	0	0	0	0
Bacteria	Actinomycetota	Actinomycetes	Micrococcales	Promicromonosporaceae	Cellulosimicrobium	Cellulosimicrobium cellulans	1710	0	2	1	4	0	0	0	1
Bacteria	Actinomycetota	Actinomycetes	Micrococcales	Promicromonosporaceae	Cellulosimicrobium	Cellulosimicrobium protaetiae	2587808	1	0	0	0	1	0	0	0
Bacteria	Actinomycetota	Actinomycetes	Micrococcales	Promicromonosporaceae	Isoptericola	Isoptericola dokdonensis	372663	0	2	0	0	0	0	0	1
Bacteria	Actinomycetota	Actinomycetes	Micrococcales	Promicromonosporaceae	Isoptericola	Isoptericola sp. AK164	3024246	1	1	0	1	0	0	2	0
Bacteria	Actinomycetota	Actinomycetes	Micrococcales	Promicromonosporaceae	Isoptericola	Isoptericola variabilis	139208	1	0	0	0	1	0	0	0
Bacteria	Actinomycetota	Actinomycetes	Micrococcales	Promicromonosporaceae	Xylanimonas	Xylanimonas allomyrinae	2509459	1	0	1	0	0	0	0	0
Bacteria	Actinomycetota	Actinomycetes	Micrococcales	Promicromonosporaceae	Xylanimonas	Xylanimonas cellulosilytica	186189	0	1	3	0	2	0	1	0
Bacteria	Actinomycetota	Actinomycetes	Micrococcales	Promicromonosporaceae	Xylanimonas	Xylanimonas protaetiae	2509457	0	1	0	0	1	2	1	0
Bacteria	Actinomycetota	Actinomycetes	Micrococcales	Ruaniaceae	Occultella	Occultella kanbiaonis	2675754	2	0	0	1	4	1	0	0
Bacteria	Actinomycetota	Actinomycetes	Micrococcales	Ruaniaceae	Ruania	Ruania alkalisoli	2779775	0	0	0	1	0	1	0	0
Bacteria	Actinomycetota	Actinomycetes	Micrococcales	Ruaniaceae	Ruania	Ruania halotolerans	2897773	0	0	1	0	1	1	0	0
Bacteria	Actinomycetota	Actinomycetes	Micrococcales	Ruaniaceae	Ruania	Ruania zhangjianzhongii	2603206	0	0	0	0	0	0	4	2
Bacteria	Actinomycetota	Actinomycetes	Micrococcales	Sanguibacteraceae	Sanguibacter	Sanguibacter keddieii	60920	1	7	0	1	8	4	2	2
Bacteria	Actinomycetota	Actinomycetes	Micrococcales	Sanguibacteraceae	Sanguibacter	Sanguibacter sp. HDW7	2714931	0	1	0	0	1	0	0	1
Bacteria	Actinomycetota	Actinomycetes	Micromonosporales	Micromonosporaceae	Actinocatenispora	Actinocatenispora sera	390989	0	0	0	0	3	0	1	0
Bacteria	Actinomycetota	Actinomycetes	Micromonosporales	Micromonosporaceae	Actinocatenispora	Actinocatenispora thailandica	227318	0	5	0	1	2	1	3	2
Bacteria	Actinomycetota	Actinomycetes	Micromonosporales	Micromonosporaceae	Actinoplanes	Actinoplanes derwentensis	113562	3	3	0	0	2	1	0	1
Bacteria	Actinomycetota	Actinomycetes	Micromonosporales	Micromonosporaceae	Actinoplanes	Actinoplanes friuliensis	196914	3	2	1	1	6	2	1	0
Bacteria	Actinomycetota	Actinomycetes	Micromonosporales	Micromonosporaceae	Actinoplanes	Actinoplanes ianthinogenes	122358	3	3	2	1	2	3	1	4
Bacteria	Actinomycetota	Actinomycetes	Micromonosporales	Micromonosporaceae	Actinoplanes	Actinoplanes missouriensis	1866	4	2	0	0	0	2	2	1
Bacteria	Actinomycetota	Actinomycetes	Micromonosporales	Micromonosporaceae	Actinoplanes	Actinoplanes sp. L3-i22	2836373	4	9	1	2	22	15	0	3
Bacteria	Actinomycetota	Actinomycetes	Micromonosporales	Micromonosporaceae	Actinoplanes	Actinoplanes sp. N902-109	649831	0	1	1	1	1	2	2	0
Bacteria	Actinomycetota	Actinomycetes	Micromonosporales	Micromonosporaceae	Actinoplanes	Actinoplanes sp. OR16	946334	4	0	4	4	1	5	3	1
Bacteria	Actinomycetota	Actinomycetes	Micromonosporales	Micromonosporaceae	Actinoplanes	Actinoplanes teichomyceticus	1867	1	3	2	0	3	1	1	1
Bacteria	Actinomycetota	Actinomycetes	Micromonosporales	Micromonosporaceae	Catellatospora	Catellatospora sp. IY07-71	2728827	2	2	2	2	13	9	0	7
Bacteria	Actinomycetota	Actinomycetes	Micromonosporales	Micromonosporaceae	Couchioplanes	Couchioplanes caeruleus	56438	1	1	0	0	4	2	1	2
Bacteria	Actinomycetota	Actinomycetes	Micromonosporales	Micromonosporaceae	Dactylosporangium	Dactylosporangium aurantiacum	35754	9	15	10	6	68	42	6	3
Bacteria	Actinomycetota	Actinomycetes	Micromonosporales	Micromonosporaceae	Dactylosporangium	Dactylosporangium fulvum	53359	33	27	14	12	9	5	15	15
Bacteria	Actinomycetota	Actinomycetes	Micromonosporales	Micromonosporaceae	Dactylosporangium	Dactylosporangium matsuzakiense	53360	2	0	0	1	0	0	0	0
Bacteria	Actinomycetota	Actinomycetes	Micromonosporales	Micromonosporaceae	Dactylosporangium	Dactylosporangium roseum	47989	0	7	0	0	7	2	1	1
Bacteria	Actinomycetota	Actinomycetes	Micromonosporales	Micromonosporaceae	Dactylosporangium	Dactylosporangium vinaceum	53362	2	1	0	1	6	3	0	0
Bacteria	Actinomycetota	Actinomycetes	Micromonosporales	Micromonosporaceae	Micromonospora	Micromonospora aurantiaca	47850	0	0	0	0	1	0	1	1
Bacteria	Actinomycetota	Actinomycetes	Micromonosporales	Micromonosporaceae	Micromonospora	Micromonospora auratinigra	261654	1	0	1	0	0	2	0	0
Bacteria	Actinomycetota	Actinomycetes	Micromonosporales	Micromonosporaceae	Micromonospora	Micromonospora carbonacea	47853	2	1	0	0	4	3	0	0
Bacteria	Actinomycetota	Actinomycetes	Micromonosporales	Micromonosporaceae	Micromonospora	Micromonospora chalcea	1874	0	0	1	0	0	0	0	0
Bacteria	Actinomycetota	Actinomycetes	Micromonosporales	Micromonosporaceae	Micromonospora	Micromonospora chokoriensis	356851	0	0	0	0	1	1	1	0
Bacteria	Actinomycetota	Actinomycetes	Micromonosporales	Micromonosporaceae	Micromonospora	Micromonospora coriariae	285665	0	1	0	0	3	2	0	0
Bacteria	Actinomycetota	Actinomycetes	Micromonosporales	Micromonosporaceae	Micromonospora	Micromonospora coxensis	356852	2	2	0	0	1	1	1	0
Bacteria	Actinomycetota	Actinomycetes	Micromonosporales	Micromonosporaceae	Micromonospora	Micromonospora craniellae	2294034	0	2	0	0	1	1	0	0
Bacteria	Actinomycetota	Actinomycetes	Micromonosporales	Micromonosporaceae	Micromonospora	Micromonospora echinaurantiaca	47857	0	1	2	0	2	0	0	0
Bacteria	Actinomycetota	Actinomycetes	Micromonosporales	Micromonosporaceae	Micromonospora	Micromonospora echinofusca	47858	0	1	0	3	3	1	0	1
Bacteria	Actinomycetota	Actinomycetes	Micromonosporales	Micromonosporaceae	Micromonospora	Micromonospora endophytica	515350	0	1	1	1	1	1	0	0
Bacteria	Actinomycetota	Actinomycetes	Micromonosporales	Micromonosporaceae	Micromonospora	Micromonospora ferruginea	2749844	0	1	0	0	1	2	0	0
Bacteria	Actinomycetota	Actinomycetes	Micromonosporales	Micromonosporaceae	Micromonospora	Micromonospora inositola	47865	6	6	7	2	8	7	12	7
Bacteria	Actinomycetota	Actinomycetes	Micromonosporales	Micromonosporaceae	Micromonospora	Micromonospora krabiensis	307121	1	0	1	0	0	1	1	2
Bacteria	Actinomycetota	Actinomycetes	Micromonosporales	Micromonosporaceae	Micromonospora	Micromonospora maris	1003110	1	1	1	2	1	0	0	1
Bacteria	Actinomycetota	Actinomycetes	Micromonosporales	Micromonosporaceae	Micromonospora	Micromonospora narathiwatensis	299146	1	0	0	1	0	1	0	0
Bacteria	Actinomycetota	Actinomycetes	Micromonosporales	Micromonosporaceae	Micromonospora	Micromonospora purpureochromogenes	47872	3	0	0	1	4	2	3	1
Bacteria	Actinomycetota	Actinomycetes	Micromonosporales	Micromonosporaceae	Micromonospora	Micromonospora sagamiensis	47875	1	1	1	0	1	0	0	1
Bacteria	Actinomycetota	Actinomycetes	Micromonosporales	Micromonosporaceae	Micromonospora	Micromonospora siamensis	299152	1	0	0	0	0	0	0	2
Bacteria	Actinomycetota	Actinomycetes	Micromonosporales	Micromonosporaceae	Micromonospora	Micromonospora sp. B006	2201999	1	0	0	0	0	1	0	0
Bacteria	Actinomycetota	Actinomycetes	Micromonosporales	Micromonosporaceae	Micromonospora	Micromonospora sp. HM134	2583243	0	1	0	4	1	0	1	1
Bacteria	Actinomycetota	Actinomycetes	Micromonosporales	Micromonosporaceae	Micromonospora	Micromonospora sp. HUAS 3	3028804	1	0	0	0	0	0	0	0
Bacteria	Actinomycetota	Actinomycetes	Micromonosporales	Micromonosporaceae	Micromonospora	Micromonospora sp. L5	648999	1	0	0	0	0	0	0	0
Bacteria	Actinomycetota	Actinomycetes	Micromonosporales	Micromonosporaceae	Micromonospora	Micromonospora sp. LH3U1	3018339	3	3	3	5	14	8	2	2
Bacteria	Actinomycetota	Actinomycetes	Micromonosporales	Micromonosporaceae	Micromonospora	Micromonospora sp. WMMA1947	3015163	0	1	0	0	0	0	0	0
Bacteria	Actinomycetota	Actinomycetes	Micromonosporales	Micromonosporaceae	Micromonospora	Micromonospora sp. WMMA1976	3014995	1	0	0	0	0	0	0	0
Bacteria	Actinomycetota	Actinomycetes	Micromonosporales	Micromonosporaceae	Micromonospora	Micromonospora sp. WMMA1998	3015167	0	0	0	0	2	1	0	0
Bacteria	Actinomycetota	Actinomycetes	Micromonosporales	Micromonosporaceae	Micromonospora	Micromonospora sp. WMMC415	2675222	0	1	0	0	2	0	0	0
Bacteria	Actinomycetota	Actinomycetes	Micromonosporales	Micromonosporaceae	Micromonospora	Micromonospora sp. WMMD1076	3016103	0	0	0	0	1	1	0	0
Bacteria	Actinomycetota	Actinomycetes	Micromonosporales	Micromonosporaceae	Micromonospora	Micromonospora sp. WMMD1155	3016094	0	0	0	0	1	0	1	0
Bacteria	Actinomycetota	Actinomycetes	Micromonosporales	Micromonosporaceae	Micromonospora	Micromonospora sp. WMMD712	3016096	0	0	0	0	0	0	1	0
Bacteria	Actinomycetota	Actinomycetes	Micromonosporales	Micromonosporaceae	Micromonospora	Micromonospora sp. WMMD812	3015152	3	1	0	0	1	1	1	2
Bacteria	Actinomycetota	Actinomycetes	Micromonosporales	Micromonosporaceae	Micromonospora	Micromonospora sp. WMMD882	3015151	0	1	1	0	0	0	0	1
Bacteria	Actinomycetota	Actinomycetes	Micromonosporales	Micromonosporaceae	Micromonospora	Micromonospora sp. WMMD987	3016089	1	1	0	0	0	0	0	0
Bacteria	Actinomycetota	Actinomycetes	Micromonosporales	Micromonosporaceae	Micromonospora	Micromonospora sp. WMMD998	3016092	0	0	0	1	1	0	0	0
Bacteria	Actinomycetota	Actinomycetes	Micromonosporales	Micromonosporaceae	Micromonospora	Micromonospora terminaliae	1914461	2	0	0	0	7	9	0	1
Bacteria	Actinomycetota	Actinomycetes	Micromonosporales	Micromonosporaceae	Micromonospora	Micromonospora tulbaghiae	479978	2	0	1	0	1	1	0	0
Bacteria	Actinomycetota	Actinomycetes	Micromonosporales	Micromonosporaceae	Micromonospora	Micromonospora viridifaciens	1881	0	3	1	1	8	3	1	2
Bacteria	Actinomycetota	Actinomycetes	Micromonosporales	Micromonosporaceae	Micromonospora	Micromonospora zamorensis	709883	8	15	29	19	10	11	1	2
Bacteria	Actinomycetota	Actinomycetes	Micromonosporales	Micromonosporaceae	Micromonospora	Verrucosispora sp. NA02020	2742132	1	0	0	0	0	0	0	0
Bacteria	Actinomycetota	Actinomycetes	Micromonosporales	Micromonosporaceae	Micromonospora	Verrucosispora sp. WMMA2044	3016419	0	0	0	0	1	0	0	0
Bacteria	Actinomycetota	Actinomycetes	Micromonosporales	Micromonosporaceae	Micromonospora	Verrucosispora sp. WMMC514	3015156	0	1	0	0	0	0	0	1
Bacteria	Actinomycetota	Actinomycetes	Micromonosporales	Micromonosporaceae	Micromonospora	Verrucosispora sp. WMMD1129	3016093	0	0	0	0	0	0	0	1
Bacteria	Actinomycetota	Actinomycetes	Micromonosporales	Micromonosporaceae	Micromonospora	Verrucosispora sp. WMMD573	3015149	0	0	0	0	2	0	0	0
Bacteria	Actinomycetota	Actinomycetes	Micromonosporales	Micromonosporaceae	Natronosporangium	Natronosporangium hydrolyticum	2811111	1	1	0	1	0	0	0	1
Bacteria	Actinomycetota	Actinomycetes	Micromonosporales	Micromonosporaceae	Phytohabitans	Phytohabitans flavus	1076124	1	5	0	1	1	0	2	0
Bacteria	Actinomycetota	Actinomycetes	Micromonosporales	Micromonosporaceae	Phytohabitans	Phytohabitans suffuscus	624315	1	1	1	1	1	5	0	3
Bacteria	Actinomycetota	Actinomycetes	Micromonosporales	Micromonosporaceae	Plantactinospora	Plantactinospora sp. BC1	2108470	1	0	1	0	1	0	0	0
Bacteria	Actinomycetota	Actinomycetes	Micromonosporales	Micromonosporaceae	Plantactinospora	Plantactinospora sp. KBS50	2024580	1	2	1	0	5	2	0	1
Bacteria	Actinomycetota	Actinomycetes	Micromonosporales	Micromonosporaceae	Polymorphospora	Polymorphospora rubra	338584	0	0	2	0	3	1	2	1
Bacteria	Actinomycetota	Actinomycetes	Micromonosporales	Micromonosporaceae	Solwaraspora	Solwaraspora sp. WMMD791	3016086	2	0	1	0	2	0	0	0
Bacteria	Actinomycetota	Actinomycetes	Micromonosporales	Micromonosporaceae	Solwaraspora	Solwaraspora sp. WMMD937	3016090	1	0	0	0	0	1	0	0
Bacteria	Actinomycetota	Actinomycetes	Mycobacteriales	Corynebacteriaceae	Corynebacterium	Corynebacterium accolens	38284	0	0	0	0	1	0	0	0
Bacteria	Actinomycetota	Actinomycetes	Mycobacteriales	Corynebacteriaceae	Corynebacterium	Corynebacterium ammoniagenes	1697	1	0	0	0	0	0	0	0
Bacteria	Actinomycetota	Actinomycetes	Mycobacteriales	Corynebacteriaceae	Corynebacterium	Corynebacterium aquilae	203263	0	1	0	1	0	0	0	0
Bacteria	Actinomycetota	Actinomycetes	Mycobacteriales	Corynebacteriaceae	Corynebacterium	Corynebacterium atypicum	191610	0	0	0	0	0	2	0	0
Bacteria	Actinomycetota	Actinomycetes	Mycobacteriales	Corynebacteriaceae	Corynebacterium	Corynebacterium bovis	36808	0	0	0	0	0	0	0	1
Bacteria	Actinomycetota	Actinomycetes	Mycobacteriales	Corynebacteriaceae	Corynebacterium	Corynebacterium callunae	1721	1	0	0	0	0	0	0	0
Bacteria	Actinomycetota	Actinomycetes	Mycobacteriales	Corynebacteriaceae	Corynebacterium	Corynebacterium casei	160386	0	0	1	2	0	0	0	0
Bacteria	Actinomycetota	Actinomycetes	Mycobacteriales	Corynebacteriaceae	Corynebacterium	Corynebacterium coyleae	53374	0	0	0	0	0	0	1	0
Bacteria	Actinomycetota	Actinomycetes	Mycobacteriales	Corynebacteriaceae	Corynebacterium	Corynebacterium cyclohexanicum	322009	0	0	0	0	2	2	0	0
Bacteria	Actinomycetota	Actinomycetes	Mycobacteriales	Corynebacteriaceae	Corynebacterium	Corynebacterium doosanense	1121358	0	0	0	1	0	0	0	0
Bacteria	Actinomycetota	Actinomycetes	Mycobacteriales	Corynebacteriaceae	Corynebacterium	Corynebacterium efficiens	152794	0	0	0	0	0	0	1	0
Bacteria	Actinomycetota	Actinomycetes	Mycobacteriales	Corynebacteriaceae	Corynebacterium	Corynebacterium epidermidicanis	1050174	0	0	0	1	0	0	0	0
Bacteria	Actinomycetota	Actinomycetes	Mycobacteriales	Corynebacteriaceae	Corynebacterium	Corynebacterium falsenii	108486	1	0	0	0	1	0	0	0
Bacteria	Actinomycetota	Actinomycetes	Mycobacteriales	Corynebacteriaceae	Corynebacterium	Corynebacterium flavescens	28028	0	0	1	0	0	0	0	0
Bacteria	Actinomycetota	Actinomycetes	Mycobacteriales	Corynebacteriaceae	Corynebacterium	Corynebacterium freneyi	134034	0	0	0	0	1	0	0	0
Bacteria	Actinomycetota	Actinomycetes	Mycobacteriales	Corynebacteriaceae	Corynebacterium	Corynebacterium glutamicum	1718	0	1	3	1	0	0	0	0
Bacteria	Actinomycetota	Actinomycetes	Mycobacteriales	Corynebacteriaceae	Corynebacterium	Corynebacterium glyciniphilum	1404244	1	2	0	0	0	0	0	0
Bacteria	Actinomycetota	Actinomycetes	Mycobacteriales	Corynebacteriaceae	Corynebacterium	Corynebacterium heidelbergense	2055947	0	0	0	0	2	0	0	0
Bacteria	Actinomycetota	Actinomycetes	Mycobacteriales	Corynebacteriaceae	Corynebacterium	Corynebacterium hindlerae	699041	0	1	0	0	0	0	0	0
Bacteria	Actinomycetota	Actinomycetes	Mycobacteriales	Corynebacteriaceae	Corynebacterium	Corynebacterium humireducens	1223514	0	1	1	0	0	0	3	0
Bacteria	Actinomycetota	Actinomycetes	Mycobacteriales	Corynebacteriaceae	Corynebacterium	Corynebacterium ihumii	1232427	0	1	0	1	0	0	1	0
Bacteria	Actinomycetota	Actinomycetes	Mycobacteriales	Corynebacteriaceae	Corynebacterium	Corynebacterium incognita	2754725	0	0	0	1	0	0	0	0
Bacteria	Actinomycetota	Actinomycetes	Mycobacteriales	Corynebacteriaceae	Corynebacterium	Corynebacterium jeikeium	38289	0	0	0	1	0	0	0	0
Bacteria	Actinomycetota	Actinomycetes	Mycobacteriales	Corynebacteriaceae	Corynebacterium	Corynebacterium marinum	349751	0	0	0	0	0	1	1	0
Bacteria	Actinomycetota	Actinomycetes	Mycobacteriales	Corynebacteriaceae	Corynebacterium	Corynebacterium maris	575200	0	0	0	0	1	1	0	3
Bacteria	Actinomycetota	Actinomycetes	Mycobacteriales	Corynebacteriaceae	Corynebacterium	Corynebacterium matruchotii	43768	1	0	0	0	0	0	1	1
Bacteria	Actinomycetota	Actinomycetes	Mycobacteriales	Corynebacteriaceae	Corynebacterium	Corynebacterium mycetoides	38302	0	0	0	0	0	0	0	1
Bacteria	Actinomycetota	Actinomycetes	Mycobacteriales	Corynebacteriaceae	Corynebacterium	Corynebacterium occultum	2675219	0	0	3	6	0	0	19	33
Bacteria	Actinomycetota	Actinomycetes	Mycobacteriales	Corynebacteriaceae	Corynebacterium	Corynebacterium pseudodiphtheriticum	37637	0	0	0	0	0	1	0	0
Bacteria	Actinomycetota	Actinomycetes	Mycobacteriales	Corynebacteriaceae	Corynebacterium	Corynebacterium pseudopelargi	2080757	1	0	0	0	0	0	0	0
Bacteria	Actinomycetota	Actinomycetes	Mycobacteriales	Corynebacteriaceae	Corynebacterium	Corynebacterium sp. CNCTC7651	2815361	0	0	0	0	0	1	0	0
Bacteria	Actinomycetota	Actinomycetes	Mycobacteriales	Corynebacteriaceae	Corynebacterium	Corynebacterium sp. L2-79-05	373068	0	0	1	0	0	0	0	0
Bacteria	Actinomycetota	Actinomycetes	Mycobacteriales	Corynebacteriaceae	Corynebacterium	Corynebacterium sp. NML98-0116	702967	0	0	0	0	0	1	0	0
Bacteria	Actinomycetota	Actinomycetes	Mycobacteriales	Corynebacteriaceae	Corynebacterium	Corynebacterium sphenisci	191493	0	1	0	0	0	0	0	0
Bacteria	Actinomycetota	Actinomycetes	Mycobacteriales	Corynebacteriaceae	Corynebacterium	Corynebacterium stationis	1705	8	22	11	17	0	1	4	4
Bacteria	Actinomycetota	Actinomycetes	Mycobacteriales	Corynebacteriaceae	Corynebacterium	Corynebacterium striatum	43770	0	1	0	0	0	0	0	0
Bacteria	Actinomycetota	Actinomycetes	Mycobacteriales	Corynebacteriaceae	Corynebacterium	Corynebacterium tuberculostearicum	38304	1	0	1	0	0	1	0	0
Bacteria	Actinomycetota	Actinomycetes	Mycobacteriales	Corynebacteriaceae	Corynebacterium	Corynebacterium urealyticum	43771	1	1	0	0	0	0	0	0
Bacteria	Actinomycetota	Actinomycetes	Mycobacteriales	Corynebacteriaceae	Corynebacterium	Corynebacterium ureicelerivorans	401472	0	0	0	0	0	0	1	0
Bacteria	Actinomycetota	Actinomycetes	Mycobacteriales	Corynebacteriaceae	Corynebacterium	Corynebacterium uterequi	1072256	1	0	1	0	0	0	0	0
Bacteria	Actinomycetota	Actinomycetes	Mycobacteriales	Corynebacteriaceae	Corynebacterium	Corynebacterium variabile	1727	0	0	0	0	0	0	1	0
Bacteria	Actinomycetota	Actinomycetes	Mycobacteriales	Corynebacteriaceae	Corynebacterium	Corynebacterium xerosis	1725	0	0	0	0	1	0	0	0
Bacteria	Actinomycetota	Actinomycetes	Mycobacteriales	Corynebacteriaceae	Corynebacterium	Corynebacterium yudongzhengii	2080740	0	0	1	0	0	1	0	0
Bacteria	Actinomycetota	Actinomycetes	Mycobacteriales	Dietziaceae	Dietzia	Dietzia kunjamensis	322509	0	1	1	1	0	0	0	1
Bacteria	Actinomycetota	Actinomycetes	Mycobacteriales	Dietziaceae	Dietzia	Dietzia psychralcaliphila	139021	1	1	0	0	0	1	0	0
Bacteria	Actinomycetota	Actinomycetes	Mycobacteriales	Dietziaceae	Dietzia	Dietzia sp. B32	2915130	1	0	0	1	0	1	0	0
Bacteria	Actinomycetota	Actinomycetes	Mycobacteriales	Dietziaceae	Dietzia	Dietzia sp. oral taxon 368	712270	0	0	0	1	0	0	0	0
Bacteria	Actinomycetota	Actinomycetes	Mycobacteriales	Dietziaceae	Dietzia	Dietzia timorensis	499555	0	0	0	0	0	0	1	0
Bacteria	Actinomycetota	Actinomycetes	Mycobacteriales	Gordoniaceae	Gordonia	Gordonia alkanivorans	84096	0	0	0	0	0	0	0	1
Bacteria	Actinomycetota	Actinomycetes	Mycobacteriales	Gordoniaceae	Gordonia	Gordonia amarae	36821	0	1	0	0	0	0	0	1
Bacteria	Actinomycetota	Actinomycetes	Mycobacteriales	Gordoniaceae	Gordonia	Gordonia amicalis	89053	1	0	0	0	0	0	0	0
Bacteria	Actinomycetota	Actinomycetes	Mycobacteriales	Gordoniaceae	Gordonia	Gordonia bronchialis	2054	0	1	0	0	0	0	0	1
Bacteria	Actinomycetota	Actinomycetes	Mycobacteriales	Gordoniaceae	Gordonia	Gordonia iterans	1004901	0	0	0	0	3	1	0	0
Bacteria	Actinomycetota	Actinomycetes	Mycobacteriales	Gordoniaceae	Gordonia	Gordonia jinghuaiqii	2758710	0	1	1	0	0	1	0	0
Bacteria	Actinomycetota	Actinomycetes	Mycobacteriales	Gordoniaceae	Gordonia	Gordonia mangrovi	2665643	0	0	0	0	0	0	0	1
Bacteria	Actinomycetota	Actinomycetes	Mycobacteriales	Gordoniaceae	Gordonia	Gordonia otitidis	249058	0	0	0	1	0	0	0	0
Bacteria	Actinomycetota	Actinomycetes	Mycobacteriales	Gordoniaceae	Gordonia	Gordonia phthalatica	1136941	1	2	0	0	2	0	0	0
Bacteria	Actinomycetota	Actinomycetes	Mycobacteriales	Gordoniaceae	Gordonia	Gordonia polyisoprenivorans	84595	0	3	0	0	0	0	2	2
Bacteria	Actinomycetota	Actinomycetes	Mycobacteriales	Gordoniaceae	Gordonia	Gordonia pseudamarae	2831662	1	0	0	0	0	0	1	0
Bacteria	Actinomycetota	Actinomycetes	Mycobacteriales	Gordoniaceae	Gordonia	Gordonia rubripertincta	36822	0	0	0	1	0	1	0	0
Bacteria	Actinomycetota	Actinomycetes	Mycobacteriales	Gordoniaceae	Gordonia	Gordonia sp. PDNC005	2811424	0	0	0	1	7	5	0	0
Bacteria	Actinomycetota	Actinomycetes	Mycobacteriales	Gordoniaceae	Gordonia	Gordonia sp. PP30	2935861	1	0	1	0	0	1	1	0
Bacteria	Actinomycetota	Actinomycetes	Mycobacteriales	Gordoniaceae	Gordonia	Gordonia sp. WA4-43	2878678	0	0	0	0	0	1	0	0
Bacteria	Actinomycetota	Actinomycetes	Mycobacteriales	Gordoniaceae	Gordonia	Gordonia terrae	2055	1	0	1	0	1	0	0	0
Bacteria	Actinomycetota	Actinomycetes	Mycobacteriales	Gordoniaceae	Skermania	Skermania piniformis	39122	0	2	0	0	1	0	1	1
Bacteria	Actinomycetota	Actinomycetes	Mycobacteriales	Hoyosellaceae	Hoyosella	Hoyosella subflava	639313	0	1	0	0	0	0	0	0
Bacteria	Actinomycetota	Actinomycetes	Mycobacteriales	Mycobacteriaceae	Mycobacterium	Candidatus Mycobacterium methanotrophicum	2943498	28	19	101	64	143	84	137	121
Bacteria	Actinomycetota	Actinomycetes	Mycobacteriales	Mycobacteriaceae	Mycobacterium	Mycobacterium avium	1764	5	5	4	1	10	6	4	5
Bacteria	Actinomycetota	Actinomycetes	Mycobacteriales	Mycobacteriaceae	Mycobacterium	Mycobacterium basiliense	2094119	0	0	1	0	1	1	0	0
Bacteria	Actinomycetota	Actinomycetes	Mycobacteriales	Mycobacteriaceae	Mycobacterium	Mycobacterium branderi	43348	0	4	5	2	2	1	5	1
Bacteria	Actinomycetota	Actinomycetes	Mycobacteriales	Mycobacteriaceae	Mycobacterium	Mycobacterium canettii	78331	1	0	5	1	0	1	2	1
Bacteria	Actinomycetota	Actinomycetes	Mycobacteriales	Mycobacteriaceae	Mycobacterium	Mycobacterium colombiense	339268	1	3	2	0	71	55	3	3
Bacteria	Actinomycetota	Actinomycetes	Mycobacteriales	Mycobacteriaceae	Mycobacterium	Mycobacterium conspicuum	44010	55	41	96	71	62	44	12	9
Bacteria	Actinomycetota	Actinomycetes	Mycobacteriales	Mycobacteriaceae	Mycobacterium	Mycobacterium cookii	1775	32	38	44	32	67	47	41	40
Bacteria	Actinomycetota	Actinomycetes	Mycobacteriales	Mycobacteriaceae	Mycobacterium	Mycobacterium dioxanotrophicus	482462	1	0	0	0	0	0	1	0
Bacteria	Actinomycetota	Actinomycetes	Mycobacteriales	Mycobacteriaceae	Mycobacterium	Mycobacterium florentinum	292462	13	6	6	1	9	5	4	4
Bacteria	Actinomycetota	Actinomycetes	Mycobacteriales	Mycobacteriaceae	Mycobacterium	Mycobacterium gordonae	1778	1	3	3	2	3	3	1	1
Bacteria	Actinomycetota	Actinomycetes	Mycobacteriales	Mycobacteriaceae	Mycobacterium	Mycobacterium grossiae	1552759	1	0	2	0	0	0	2	3
Bacteria	Actinomycetota	Actinomycetes	Mycobacteriales	Mycobacteriaceae	Mycobacterium	Mycobacterium haemophilum	29311	0	2	2	0	2	1	0	0
Bacteria	Actinomycetota	Actinomycetes	Mycobacteriales	Mycobacteriaceae	Mycobacterium	Mycobacterium heckeshornense	110505	0	0	4	4	3	1	7	2
Bacteria	Actinomycetota	Actinomycetes	Mycobacteriales	Mycobacteriaceae	Mycobacterium	Mycobacterium heidelbergense	53376	8	8	19	17	5	7	15	7
Bacteria	Actinomycetota	Actinomycetes	Mycobacteriales	Mycobacteriaceae	Mycobacterium	Mycobacterium intracellulare	1767	4	1	16	6	7	7	7	1
Bacteria	Actinomycetota	Actinomycetes	Mycobacteriales	Mycobacteriaceae	Mycobacterium	Mycobacterium kansasii	1768	0	0	2	0	0	2	0	0
Bacteria	Actinomycetota	Actinomycetes	Mycobacteriales	Mycobacteriaceae	Mycobacterium	Mycobacterium kubicae	120959	2	3	3	2	2	1	5	3
Bacteria	Actinomycetota	Actinomycetes	Mycobacteriales	Mycobacteriaceae	Mycobacterium	Mycobacterium lacus	169765	1	1	4	4	1	0	5	3
Bacteria	Actinomycetota	Actinomycetes	Mycobacteriales	Mycobacteriaceae	Mycobacterium	Mycobacterium lentiflavum	141349	11	2	3	0	3	2	3	5
Bacteria	Actinomycetota	Actinomycetes	Mycobacteriales	Mycobacteriaceae	Mycobacterium	Mycobacterium leprae	1769	0	0	1	0	0	0	0	0
Bacteria	Actinomycetota	Actinomycetes	Mycobacteriales	Mycobacteriaceae	Mycobacterium	Mycobacterium lepromatosis	480418	0	0	0	0	0	0	0	1
Bacteria	Actinomycetota	Actinomycetes	Mycobacteriales	Mycobacteriaceae	Mycobacterium	Mycobacterium malmoense	1780	4	4	5	6	1	5	7	2
Bacteria	Actinomycetota	Actinomycetes	Mycobacteriales	Mycobacteriaceae	Mycobacterium	Mycobacterium mantenii	560555	8	3	13	10	73	43	6	5
Bacteria	Actinomycetota	Actinomycetes	Mycobacteriales	Mycobacteriaceae	Mycobacterium	Mycobacterium marinum	1781	4	0	1	1	0	1	0	1
Bacteria	Actinomycetota	Actinomycetes	Mycobacteriales	Mycobacteriaceae	Mycobacterium	Mycobacterium marseillense	701042	1	0	3	1	25	21	1	1
Bacteria	Actinomycetota	Actinomycetes	Mycobacteriales	Mycobacteriaceae	Mycobacterium	Mycobacterium noviomagense	459858	1	1	1	2	2	2	11	6
Bacteria	Actinomycetota	Actinomycetes	Mycobacteriales	Mycobacteriaceae	Mycobacterium	Mycobacterium novum	2492438	3	3	0	0	0	1	0	0
Bacteria	Actinomycetota	Actinomycetes	Mycobacteriales	Mycobacteriaceae	Mycobacterium	Mycobacterium ostraviense	2738409	3	2	4	7	1	3	8	2
Bacteria	Actinomycetota	Actinomycetes	Mycobacteriales	Mycobacteriaceae	Mycobacterium	Mycobacterium paragordonae	1389713	7	6	12	7	4	4	2	5
Bacteria	Actinomycetota	Actinomycetes	Mycobacteriales	Mycobacteriaceae	Mycobacterium	Mycobacterium paraintracellulare	1138383	2	3	7	2	9	3	3	2
Bacteria	Actinomycetota	Actinomycetes	Mycobacteriales	Mycobacteriaceae	Mycobacterium	Mycobacterium paraseoulense	590652	1	2	6	2	8	6	0	6
Bacteria	Actinomycetota	Actinomycetes	Mycobacteriales	Mycobacteriaceae	Mycobacterium	Mycobacterium paraterrae	577492	15	20	21	13	354	237	22	17
Bacteria	Actinomycetota	Actinomycetes	Mycobacteriales	Mycobacteriaceae	Mycobacterium	Mycobacterium parmense	185642	4	3	5	0	5	3	2	7
Bacteria	Actinomycetota	Actinomycetes	Mycobacteriales	Mycobacteriaceae	Mycobacterium	Mycobacterium riyadhense	486698	6	7	20	4	6	5	12	5
Bacteria	Actinomycetota	Actinomycetes	Mycobacteriales	Mycobacteriaceae	Mycobacterium	Mycobacterium saskatchewanense	220927	4	5	25	15	1	2	0	1
Bacteria	Actinomycetota	Actinomycetes	Mycobacteriales	Mycobacteriaceae	Mycobacterium	Mycobacterium senriense	2775496	4	4	4	2	126	81	12	5
Bacteria	Actinomycetota	Actinomycetes	Mycobacteriales	Mycobacteriaceae	Mycobacterium	Mycobacterium seoulense	386911	0	3	3	3	3	3	2	3
Bacteria	Actinomycetota	Actinomycetes	Mycobacteriales	Mycobacteriaceae	Mycobacterium	Mycobacterium shigaense	722731	4	9	4	2	1	1	3	7
Bacteria	Actinomycetota	Actinomycetes	Mycobacteriales	Mycobacteriaceae	Mycobacterium	Mycobacterium shinjukuense	398694	1	3	2	1	4	1	0	2
Bacteria	Actinomycetota	Actinomycetes	Mycobacteriales	Mycobacteriaceae	Mycobacterium	Mycobacterium shottsii	133549	0	0	0	0	0	0	0	1
Bacteria	Actinomycetota	Actinomycetes	Mycobacteriales	Mycobacteriaceae	Mycobacterium	Mycobacterium simiae	1784	3	5	1	0	4	2	1	1
Bacteria	Actinomycetota	Actinomycetes	Mycobacteriales	Mycobacteriaceae	Mycobacterium	Mycobacterium sp. 20KCMC460	2903536	1	1	2	3	2	0	1	0
Bacteria	Actinomycetota	Actinomycetes	Mycobacteriales	Mycobacteriaceae	Mycobacterium	Mycobacterium sp. Aquia_213	2991728	21	18	14	10	12	14	6	5
Bacteria	Actinomycetota	Actinomycetes	Mycobacteriales	Mycobacteriaceae	Mycobacterium	Mycobacterium sp. Aquia_216	2991729	19	14	13	4	7	9	3	3
Bacteria	Actinomycetota	Actinomycetes	Mycobacteriales	Mycobacteriaceae	Mycobacterium	Mycobacterium sp. DL440	2675523	0	0	0	1	15	10	0	0
Bacteria	Actinomycetota	Actinomycetes	Mycobacteriales	Mycobacteriaceae	Mycobacterium	Mycobacterium sp. DL592	2675524	2	1	1	0	1	3	1	0
Bacteria	Actinomycetota	Actinomycetes	Mycobacteriales	Mycobacteriaceae	Mycobacterium	Mycobacterium sp. EPa45	1545728	11	9	13	5	14	3	2	1
Bacteria	Actinomycetota	Actinomycetes	Mycobacteriales	Mycobacteriaceae	Mycobacterium	Mycobacterium sp. IDR2000157661	2867005	0	0	1	0	1	1	1	1
Bacteria	Actinomycetota	Actinomycetes	Mycobacteriales	Mycobacteriaceae	Mycobacterium	Mycobacterium sp. JS623	212767	9	7	5	5	195	129	8	5
Bacteria	Actinomycetota	Actinomycetes	Mycobacteriales	Mycobacteriaceae	Mycobacterium	Mycobacterium sp. MS1601	1936029	0	0	2	0	0	1	0	1
Bacteria	Actinomycetota	Actinomycetes	Mycobacteriales	Mycobacteriaceae	Mycobacterium	Mycobacterium sp. PYR15	2051552	1	0	1	0	0	0	0	0
Bacteria	Actinomycetota	Actinomycetes	Mycobacteriales	Mycobacteriaceae	Mycobacterium	Mycobacterium sp. SMC-2	2857058	3	4	4	3	4	3	1	3
Bacteria	Actinomycetota	Actinomycetes	Mycobacteriales	Mycobacteriaceae	Mycobacterium	Mycobacterium sp. SMC-4	2857059	3	0	0	0	1	0	1	0
Bacteria	Actinomycetota	Actinomycetes	Mycobacteriales	Mycobacteriaceae	Mycobacterium	Mycobacterium sp. SMC-8	2857060	1	0	0	0	0	0	2	0
Bacteria	Actinomycetota	Actinomycetes	Mycobacteriales	Mycobacteriaceae	Mycobacterium	Mycobacterium sp. WY10	1920667	0	1	1	0	0	0	0	1
Bacteria	Actinomycetota	Actinomycetes	Mycobacteriales	Mycobacteriaceae	Mycobacterium	Mycobacterium sp. YC-RL4	1682113	4	0	1	2	2	1	1	0
Bacteria	Actinomycetota	Actinomycetes	Mycobacteriales	Mycobacteriaceae	Mycobacterium	Mycobacterium spongiae	886343	4	1	1	0	1	3	0	2
Bacteria	Actinomycetota	Actinomycetes	Mycobacteriales	Mycobacteriaceae	Mycobacterium	Mycobacterium stomatepiae	470076	3	3	1	0	3	7	2	0
Bacteria	Actinomycetota	Actinomycetes	Mycobacteriales	Mycobacteriaceae	Mycobacterium	Mycobacterium vicinigordonae	1719132	1	0	2	0	1	1	1	0
Bacteria	Actinomycetota	Actinomycetes	Mycobacteriales	Mycobacteriaceae	Mycobacterium	Mycobacterium xenopi	1789	1	4	2	0	2	1	1	1
Bacteria	Actinomycetota	Actinomycetes	Mycobacteriales	Mycobacteriaceae	Mycobacteroides	[Mycobacterium] stephanolepidis	1520670	0	0	0	0	1	1	0	0
Bacteria	Actinomycetota	Actinomycetes	Mycobacteriales	Mycobacteriaceae	Mycobacteroides	Mycobacteroides abscessus	36809	0	0	3	1	1	0	0	2
Bacteria	Actinomycetota	Actinomycetes	Mycobacteriales	Mycobacteriaceae	Mycobacteroides	Mycobacteroides chelonae	1774	1	1	2	0	1	0	1	1
Bacteria	Actinomycetota	Actinomycetes	Mycobacteriales	Mycobacteriaceae	Mycobacteroides	Mycobacteroides immunogenum	83262	1	1	0	0	0	1	1	0
Bacteria	Actinomycetota	Actinomycetes	Mycobacteriales	Mycobacteriaceae	Mycobacteroides	Mycobacteroides salmoniphilum	404941	0	0	0	0	7	4	0	0
Bacteria	Actinomycetota	Actinomycetes	Mycobacteriales	Mycobacteriaceae	Mycobacteroides	Mycobacteroides saopaulense	1578165	0	1	0	0	3	0	0	0
Bacteria	Actinomycetota	Actinomycetes	Mycobacteriales	Mycobacteriaceae	Mycolicibacillus	Mycolicibacillus koreensis	1069220	0	0	1	0	3	0	0	1
Bacteria	Actinomycetota	Actinomycetes	Mycobacteriales	Mycobacteriaceae	Mycolicibacillus	Mycolicibacillus parakoreensis	1069221	12	16	0	1	6	1	0	0
Bacteria	Actinomycetota	Actinomycetes	Mycobacteriales	Mycobacteriaceae	Mycolicibacter	Mycolicibacter heraklionensis	512402	3	2	1	1	4	1	0	0
Bacteria	Actinomycetota	Actinomycetes	Mycobacteriales	Mycobacteriaceae	Mycolicibacter	Mycolicibacter hiberniae	29314	0	0	0	0	1	2	0	0
Bacteria	Actinomycetota	Actinomycetes	Mycobacteriales	Mycobacteriaceae	Mycolicibacter	Mycolicibacter minnesotensis	1118379	1	0	0	0	0	1	1	0
Bacteria	Actinomycetota	Actinomycetes	Mycobacteriales	Mycobacteriaceae	Mycolicibacter	Mycolicibacter sinensis	875328	2	1	0	0	3	2	0	0
Bacteria	Actinomycetota	Actinomycetes	Mycobacteriales	Mycobacteriaceae	Mycolicibacter	Mycolicibacter sp. MYC017	2875777	0	0	0	0	0	0	1	1
Bacteria	Actinomycetota	Actinomycetes	Mycobacteriales	Mycobacteriaceae	Mycolicibacter	Mycolicibacter sp. MYC098	2872309	0	1	1	1	1	3	1	2
Bacteria	Actinomycetota	Actinomycetes	Mycobacteriales	Mycobacteriaceae	Mycolicibacter	Mycolicibacter sp. MYC123	2855502	0	0	0	1	0	0	0	0
Bacteria	Actinomycetota	Actinomycetes	Mycobacteriales	Mycobacteriaceae	Mycolicibacter	Mycolicibacter sp. MYC340	2855503	2	0	0	0	2	3	0	0
Bacteria	Actinomycetota	Actinomycetes	Mycobacteriales	Mycobacteriaceae	Mycolicibacter	Mycolicibacter terrae	1788	1	6	0	0	11	14	0	0
Bacteria	Actinomycetota	Actinomycetes	Mycobacteriales	Mycobacteriaceae	Mycolicibacter	Mycolicibacter virginiensis	1795032	1	2	0	0	8	2	0	0
Bacteria	Actinomycetota	Actinomycetes	Mycobacteriales	Mycobacteriaceae	Mycolicibacterium	Mycolicibacterium aichiense	1799	7	5	5	4	7	3	1	0
Bacteria	Actinomycetota	Actinomycetes	Mycobacteriales	Mycobacteriaceae	Mycolicibacterium	Mycolicibacterium alvei	67081	1	0	0	0	0	0	0	0
Bacteria	Actinomycetota	Actinomycetes	Mycobacteriales	Mycobacteriaceae	Mycolicibacterium	Mycolicibacterium anyangense	1431246	0	0	3	1	2	0	0	1
Bacteria	Actinomycetota	Actinomycetes	Mycobacteriales	Mycobacteriaceae	Mycolicibacterium	Mycolicibacterium arabiense	1286181	0	3	1	0	1	2	0	2
Bacteria	Actinomycetota	Actinomycetes	Mycobacteriales	Mycobacteriaceae	Mycolicibacterium	Mycolicibacterium aubagnense	319707	5	4	1	3	26	19	5	4
Bacteria	Actinomycetota	Actinomycetes	Mycobacteriales	Mycobacteriaceae	Mycolicibacterium	Mycolicibacterium aurum	1791	3	3	1	1	1	0	0	0
Bacteria	Actinomycetota	Actinomycetes	Mycobacteriales	Mycobacteriaceae	Mycolicibacterium	Mycolicibacterium austroafricanum	39687	2	0	2	0	0	1	0	0
Bacteria	Actinomycetota	Actinomycetes	Mycobacteriales	Mycobacteriaceae	Mycolicibacterium	Mycolicibacterium baixiangningiae	2761578	0	0	1	0	1	1	0	1
Bacteria	Actinomycetota	Actinomycetes	Mycobacteriales	Mycobacteriaceae	Mycolicibacterium	Mycolicibacterium boenickei	146017	0	1	3	1	1	1	0	1
Bacteria	Actinomycetota	Actinomycetes	Mycobacteriales	Mycobacteriaceae	Mycolicibacterium	Mycolicibacterium brumae	85968	0	1	1	0	1	0	0	1
Bacteria	Actinomycetota	Actinomycetes	Mycobacteriales	Mycobacteriaceae	Mycolicibacterium	Mycolicibacterium celeriflavum	1249101	2	0	4	2	0	1	2	3
Bacteria	Actinomycetota	Actinomycetes	Mycobacteriales	Mycobacteriaceae	Mycolicibacterium	Mycolicibacterium chitae	1792	4	2	3	3	4	2	1	2
Bacteria	Actinomycetota	Actinomycetes	Mycobacteriales	Mycobacteriaceae	Mycolicibacterium	Mycolicibacterium chubuense	1800	1	3	2	0	0	0	0	2
Bacteria	Actinomycetota	Actinomycetes	Mycobacteriales	Mycobacteriaceae	Mycolicibacterium	Mycolicibacterium confluentis	28047	2	0	2	1	3	2	0	0
Bacteria	Actinomycetota	Actinomycetes	Mycobacteriales	Mycobacteriaceae	Mycolicibacterium	Mycolicibacterium crocinum	388459	0	2	1	0	4	2	0	0
Bacteria	Actinomycetota	Actinomycetes	Mycobacteriales	Mycobacteriaceae	Mycolicibacterium	Mycolicibacterium diernhoferi	1801	13	9	66	56	2	3	3	6
Bacteria	Actinomycetota	Actinomycetes	Mycobacteriales	Mycobacteriaceae	Mycolicibacterium	Mycolicibacterium doricum	126673	1	0	4	1	1	2	0	0
Bacteria	Actinomycetota	Actinomycetes	Mycobacteriales	Mycobacteriaceae	Mycolicibacterium	Mycolicibacterium duvalii	39688	0	0	3	0	1	1	0	1
Bacteria	Actinomycetota	Actinomycetes	Mycobacteriales	Mycobacteriaceae	Mycolicibacterium	Mycolicibacterium fallax	1793	1	0	0	0	0	0	0	0
Bacteria	Actinomycetota	Actinomycetes	Mycobacteriales	Mycobacteriaceae	Mycolicibacterium	Mycolicibacterium farcinogenes	1802	0	0	0	0	1	0	0	1
Bacteria	Actinomycetota	Actinomycetes	Mycobacteriales	Mycobacteriaceae	Mycolicibacterium	Mycolicibacterium fluoranthenivorans	258505	2	1	2	2	26	12	0	2
Bacteria	Actinomycetota	Actinomycetes	Mycobacteriales	Mycobacteriaceae	Mycolicibacterium	Mycolicibacterium fortuitum	1766	2	3	3	0	0	0	0	0
Bacteria	Actinomycetota	Actinomycetes	Mycobacteriales	Mycobacteriaceae	Mycolicibacterium	Mycolicibacterium frederiksbergense	117567	6	2	1	1	1	1	2	0
Bacteria	Actinomycetota	Actinomycetes	Mycobacteriales	Mycobacteriaceae	Mycolicibacterium	Mycolicibacterium gadium	1794	3	1	0	1	7	6	0	0
Bacteria	Actinomycetota	Actinomycetes	Mycobacteriales	Mycobacteriaceae	Mycolicibacterium	Mycolicibacterium gilvum	1804	2	2	0	0	1	0	2	0
Bacteria	Actinomycetota	Actinomycetes	Mycobacteriales	Mycobacteriaceae	Mycolicibacterium	Mycolicibacterium goodii	134601	0	1	1	0	0	1	2	0
Bacteria	Actinomycetota	Actinomycetes	Mycobacteriales	Mycobacteriaceae	Mycolicibacterium	Mycolicibacterium hassiacum	46351	1	0	0	0	1	1	0	2
Bacteria	Actinomycetota	Actinomycetes	Mycobacteriales	Mycobacteriaceae	Mycolicibacterium	Mycolicibacterium helvum	1534349	8	8	7	7	6	2	0	1
Bacteria	Actinomycetota	Actinomycetes	Mycobacteriales	Mycobacteriaceae	Mycolicibacterium	Mycolicibacterium holsaticum	152142	0	5	2	0	134	87	3	0
Bacteria	Actinomycetota	Actinomycetes	Mycobacteriales	Mycobacteriaceae	Mycolicibacterium	Mycolicibacterium insubricum	444597	1	0	0	0	1	0	0	1
Bacteria	Actinomycetota	Actinomycetes	Mycobacteriales	Mycobacteriaceae	Mycolicibacterium	Mycolicibacterium litorale	758802	2	2	3	3	2	0	1	0
Bacteria	Actinomycetota	Actinomycetes	Mycobacteriales	Mycobacteriaceae	Mycolicibacterium	Mycolicibacterium madagascariense	212765	5	3	6	1	5	1	3	0
Bacteria	Actinomycetota	Actinomycetes	Mycobacteriales	Mycobacteriaceae	Mycolicibacterium	Mycolicibacterium mageritense	53462	0	0	0	0	3	2	0	0
Bacteria	Actinomycetota	Actinomycetes	Mycobacteriales	Mycobacteriaceae	Mycolicibacterium	Mycolicibacterium mengxianglii	2736649	0	0	1	1	1	1	1	0
Bacteria	Actinomycetota	Actinomycetes	Mycobacteriales	Mycobacteriaceae	Mycolicibacterium	Mycolicibacterium monacense	85693	3	1	1	0	0	0	2	0
Bacteria	Actinomycetota	Actinomycetes	Mycobacteriales	Mycobacteriaceae	Mycolicibacterium	Mycolicibacterium moriokaense	39691	0	2	1	1	4	3	2	1
Bacteria	Actinomycetota	Actinomycetes	Mycobacteriales	Mycobacteriaceae	Mycolicibacterium	Mycolicibacterium mucogenicum	56689	1	2	2	0	10	5	0	1
Bacteria	Actinomycetota	Actinomycetes	Mycobacteriales	Mycobacteriaceae	Mycolicibacterium	Mycolicibacterium neoaurum	1795	1	0	5	2	3	2	9	8
Bacteria	Actinomycetota	Actinomycetes	Mycobacteriales	Mycobacteriaceae	Mycolicibacterium	Mycolicibacterium nivoides	2487344	0	1	0	0	0	0	0	0
Bacteria	Actinomycetota	Actinomycetes	Mycobacteriales	Mycobacteriaceae	Mycolicibacterium	Mycolicibacterium parafortuitum	39692	0	0	1	0	0	2	1	0
Bacteria	Actinomycetota	Actinomycetes	Mycobacteriales	Mycobacteriaceae	Mycolicibacterium	Mycolicibacterium phlei	1771	0	1	1	1	3	2	0	3
Bacteria	Actinomycetota	Actinomycetes	Mycobacteriales	Mycobacteriaceae	Mycolicibacterium	Mycolicibacterium phocaicum	319706	5	1	3	1	14	13	2	3
Bacteria	Actinomycetota	Actinomycetes	Mycobacteriales	Mycobacteriaceae	Mycolicibacterium	Mycolicibacterium poriferae	39694	0	1	1	0	1	2	0	1
Bacteria	Actinomycetota	Actinomycetes	Mycobacteriales	Mycobacteriaceae	Mycolicibacterium	Mycolicibacterium psychrotolerans	216929	2	1	2	3	4	3	1	1
Bacteria	Actinomycetota	Actinomycetes	Mycobacteriales	Mycobacteriaceae	Mycolicibacterium	Mycolicibacterium pulveris	36813	0	1	1	0	13	4	1	0
Bacteria	Actinomycetota	Actinomycetes	Mycobacteriales	Mycobacteriaceae	Mycolicibacterium	Mycolicibacterium rhodesiae	36814	6	6	3	2	18	9	1	1
Bacteria	Actinomycetota	Actinomycetes	Mycobacteriales	Mycobacteriaceae	Mycolicibacterium	Mycolicibacterium rufum	318424	1	0	5	3	2	0	2	1
Bacteria	Actinomycetota	Actinomycetes	Mycobacteriales	Mycobacteriaceae	Mycolicibacterium	Mycolicibacterium rutilum	370526	1	0	1	0	3	1	0	0
Bacteria	Actinomycetota	Actinomycetes	Mycobacteriales	Mycobacteriaceae	Mycolicibacterium	Mycolicibacterium sarraceniae	1534348	6	7	4	5	1	3	0	0
Bacteria	Actinomycetota	Actinomycetes	Mycobacteriales	Mycobacteriaceae	Mycolicibacterium	Mycolicibacterium sediminis	1286180	0	3	1	0	4	2	0	1
Bacteria	Actinomycetota	Actinomycetes	Mycobacteriales	Mycobacteriaceae	Mycolicibacterium	Mycolicibacterium septicum	98668	1	1	0	0	0	0	1	0
Bacteria	Actinomycetota	Actinomycetes	Mycobacteriales	Mycobacteriaceae	Mycolicibacterium	Mycolicibacterium smegmatis	1772	1	0	1	2	1	3	0	1
Bacteria	Actinomycetota	Actinomycetes	Mycobacteriales	Mycobacteriaceae	Mycolicibacterium	Mycolicibacterium sp. CBMA 213	1968788	0	0	0	0	0	0	1	1
Bacteria	Actinomycetota	Actinomycetes	Mycobacteriales	Mycobacteriaceae	Mycolicibacterium	Mycolicibacterium sp. P1-18	2024615	0	0	1	0	3	0	0	0
Bacteria	Actinomycetota	Actinomycetes	Mycobacteriales	Mycobacteriaceae	Mycolicibacterium	Mycolicibacterium sp. YH-1	2908837	77	49	80	49	75	41	9	6
Bacteria	Actinomycetota	Actinomycetes	Mycobacteriales	Mycobacteriaceae	Mycolicibacterium	Mycolicibacterium thermoresistibile	1797	0	0	0	0	7	6	1	2
Bacteria	Actinomycetota	Actinomycetes	Mycobacteriales	Mycobacteriaceae	Mycolicibacterium	Mycolicibacterium tokaiense	39695	1	0	0	0	0	1	0	0
Bacteria	Actinomycetota	Actinomycetes	Mycobacteriales	Mycobacteriaceae	Mycolicibacterium	Mycolicibacterium vaccae	1810	5	2	42	38	6	3	5	1
Bacteria	Actinomycetota	Actinomycetes	Mycobacteriales	Mycobacteriaceae	Mycolicibacterium	Mycolicibacterium vanbaalenii	110539	0	0	1	1	1	1	0	0
Bacteria	Actinomycetota	Actinomycetes	Mycobacteriales	NA	Tomitella	Tomitella fengzijianii	2597660	1	0	0	1	1	0	2	1
Bacteria	Actinomycetota	Actinomycetes	Mycobacteriales	NA	Tomitella	Tomitella gaofuii	2760083	0	0	0	0	0	0	1	1
Bacteria	Actinomycetota	Actinomycetes	Mycobacteriales	Nocardiaceae	Nocardia	Nocardia arthritidis	228602	0	0	0	0	1	0	0	0
Bacteria	Actinomycetota	Actinomycetes	Mycobacteriales	Nocardiaceae	Nocardia	Nocardia asteroides	1824	1	1	1	0	0	2	2	1
Bacteria	Actinomycetota	Actinomycetes	Mycobacteriales	Nocardiaceae	Nocardia	Nocardia brasiliensis	37326	1	2	1	1	1	1	2	0
Bacteria	Actinomycetota	Actinomycetes	Mycobacteriales	Nocardiaceae	Nocardia	Nocardia cyriacigeorgica	135487	3	5	3	0	1	0	3	1
Bacteria	Actinomycetota	Actinomycetes	Mycobacteriales	Nocardiaceae	Nocardia	Nocardia farcinica	37329	0	0	0	0	0	1	1	2
Bacteria	Actinomycetota	Actinomycetes	Mycobacteriales	Nocardiaceae	Nocardia	Nocardia gipuzkoensis	2749991	0	0	0	0	1	1	0	0
Bacteria	Actinomycetota	Actinomycetes	Mycobacteriales	Nocardiaceae	Nocardia	Nocardia huaxiensis	2755382	0	1	0	0	1	0	0	0
Bacteria	Actinomycetota	Actinomycetes	Mycobacteriales	Nocardiaceae	Nocardia	Nocardia iowensis	204891	0	0	0	1	1	1	0	3
Bacteria	Actinomycetota	Actinomycetes	Mycobacteriales	Nocardiaceae	Nocardia	Nocardia mangyaensis	2213200	1	2	2	0	2	0	0	2
Bacteria	Actinomycetota	Actinomycetes	Mycobacteriales	Nocardiaceae	Nocardia	Nocardia nova	37330	1	2	0	2	3	2	1	0
Bacteria	Actinomycetota	Actinomycetes	Mycobacteriales	Nocardiaceae	Nocardia	Nocardia otitidiscaviarum	1823	0	1	0	0	0	0	0	1
Bacteria	Actinomycetota	Actinomycetes	Mycobacteriales	Nocardiaceae	Nocardia	Nocardia seriolae	37332	1	1	0	0	0	2	2	1
Bacteria	Actinomycetota	Actinomycetes	Mycobacteriales	Nocardiaceae	Nocardia	Nocardia sp. CS682	1047172	1	1	0	1	0	2	0	1
Bacteria	Actinomycetota	Actinomycetes	Mycobacteriales	Nocardiaceae	Nocardia	Nocardia sputorum	2984338	0	1	0	0	0	0	0	0
Bacteria	Actinomycetota	Actinomycetes	Mycobacteriales	Nocardiaceae	Nocardia	Nocardia tengchongensis	2055889	1	3	2	2	1	1	2	0
Bacteria	Actinomycetota	Actinomycetes	Mycobacteriales	Nocardiaceae	Nocardia	Nocardia terpenica	455432	3	0	2	2	2	3	4	2
Bacteria	Actinomycetota	Actinomycetes	Mycobacteriales	Nocardiaceae	Nocardia	Nocardia wallacei	480035	0	0	1	0	1	2	2	1
Bacteria	Actinomycetota	Actinomycetes	Mycobacteriales	Nocardiaceae	Nocardia	Nocardia yamanashiensis	209247	0	0	1	0	2	0	0	0
Bacteria	Actinomycetota	Actinomycetes	Mycobacteriales	Nocardiaceae	Nocardia	Nocardia yunnanensis	2382165	0	2	0	1	2	2	3	1
Bacteria	Actinomycetota	Actinomycetes	Mycobacteriales	Nocardiaceae	Prescottella	Prescottella equi	43767	1	0	1	0	1	1	1	0
Bacteria	Actinomycetota	Actinomycetes	Mycobacteriales	Nocardiaceae	Rhodococcus	Rhodococcus antarcticus	2987751	1	0	0	0	3	2	1	0
Bacteria	Actinomycetota	Actinomycetes	Mycobacteriales	Nocardiaceae	Rhodococcus	Rhodococcus coprophilus	38310	2	4	16	13	0	4	1	0
Bacteria	Actinomycetota	Actinomycetes	Mycobacteriales	Nocardiaceae	Rhodococcus	Rhodococcus erythropolis	1833	19	25	6	2	26	22	3	4
Bacteria	Actinomycetota	Actinomycetes	Mycobacteriales	Nocardiaceae	Rhodococcus	Rhodococcus fascians	1828	3	12	9	3	74	52	6	5
Bacteria	Actinomycetota	Actinomycetes	Mycobacteriales	Nocardiaceae	Rhodococcus	Rhodococcus globerulus	33008	169	179	218	126	31	23	1	2
Bacteria	Actinomycetota	Actinomycetes	Mycobacteriales	Nocardiaceae	Rhodococcus	Rhodococcus jostii	132919	1	0	0	0	0	0	1	0
Bacteria	Actinomycetota	Actinomycetes	Mycobacteriales	Nocardiaceae	Rhodococcus	Rhodococcus koreensis	99653	0	0	1	0	1	1	1	1
Bacteria	Actinomycetota	Actinomycetes	Mycobacteriales	Nocardiaceae	Rhodococcus	Rhodococcus opacus	37919	10	9	8	6	4	1	8	6
Bacteria	Actinomycetota	Actinomycetes	Mycobacteriales	Nocardiaceae	Rhodococcus	Rhodococcus pseudokoreensis	2811421	0	1	2	0	2	1	0	1
Bacteria	Actinomycetota	Actinomycetes	Mycobacteriales	Nocardiaceae	Rhodococcus	Rhodococcus pyridinivorans	103816	1	2	0	0	0	1	0	2
Bacteria	Actinomycetota	Actinomycetes	Mycobacteriales	Nocardiaceae	Rhodococcus	Rhodococcus qingshengii	334542	10	2	3	2	5	10	2	4
Bacteria	Actinomycetota	Actinomycetes	Mycobacteriales	Nocardiaceae	Rhodococcus	Rhodococcus rhodochrous	1829	2	1	0	1	0	0	0	0
Bacteria	Actinomycetota	Actinomycetes	Mycobacteriales	Nocardiaceae	Rhodococcus	Rhodococcus ruber	1830	1	1	0	0	1	0	0	0
Bacteria	Actinomycetota	Actinomycetes	Mycobacteriales	Nocardiaceae	Rhodococcus	Rhodococcus sp. 008	1723645	1	0	0	1	1	1	1	0
Bacteria	Actinomycetota	Actinomycetes	Mycobacteriales	Nocardiaceae	Rhodococcus	Rhodococcus sp. ABRD24	2507582	0	0	0	1	0	0	1	0
Bacteria	Actinomycetota	Actinomycetes	Mycobacteriales	Nocardiaceae	Rhodococcus	Rhodococcus sp. AD45	103808	1	0	0	0	0	0	0	0
Bacteria	Actinomycetota	Actinomycetes	Mycobacteriales	Nocardiaceae	Rhodococcus	Rhodococcus sp. AQ5-07	2054902	2	3	1	0	6	1	0	0
Bacteria	Actinomycetota	Actinomycetes	Mycobacteriales	Nocardiaceae	Rhodococcus	Rhodococcus sp. B7740	1564114	1	1	0	0	0	1	0	0
Bacteria	Actinomycetota	Actinomycetes	Mycobacteriales	Nocardiaceae	Rhodococcus	Rhodococcus sp. BH4	1807790	0	0	1	0	0	0	0	0
Bacteria	Actinomycetota	Actinomycetes	Mycobacteriales	Nocardiaceae	Rhodococcus	Rhodococcus sp. H-CA8f	1727214	0	0	0	0	1	1	0	0
Bacteria	Actinomycetota	Actinomycetes	Mycobacteriales	Nocardiaceae	Rhodococcus	Rhodococcus sp. MTM3W5.2	1805827	13	19	1	1	0	1	1	3
Bacteria	Actinomycetota	Actinomycetes	Mycobacteriales	Nocardiaceae	Rhodococcus	Rhodococcus sp. P1Y	1302308	1	1	1	0	1	4	0	0
Bacteria	Actinomycetota	Actinomycetes	Mycobacteriales	Nocardiaceae	Rhodococcus	Rhodococcus sp. P-2	2795031	4	3	0	0	2	2	1	0
Bacteria	Actinomycetota	Actinomycetes	Mycobacteriales	Nocardiaceae	Rhodococcus	Rhodococcus sp. PBTS 1	1653478	1	0	0	0	0	0	0	0
Bacteria	Actinomycetota	Actinomycetes	Mycobacteriales	Nocardiaceae	Rhodococcus	Rhodococcus sp. RCBS9	3031999	0	0	0	0	1	0	0	0
Bacteria	Actinomycetota	Actinomycetes	Mycobacteriales	Nocardiaceae	Rhodococcus	Rhodococcus sp. SGAir0479	2567884	0	1	0	0	1	2	0	1
Bacteria	Actinomycetota	Actinomycetes	Mycobacteriales	Nocardiaceae	Rhodococcus	Rhodococcus sp. USK10	2789739	0	0	1	0	2	0	0	1
Bacteria	Actinomycetota	Actinomycetes	Mycobacteriales	Nocardiaceae	Rhodococcus	Rhodococcus sp. USK13	2806442	1	1	1	1	1	0	0	1
Bacteria	Actinomycetota	Actinomycetes	Mycobacteriales	Nocardiaceae	Rhodococcus	Rhodococcus sp. W8901	2742603	2	0	1	0	2	0	0	1
Bacteria	Actinomycetota	Actinomycetes	Mycobacteriales	Nocardiaceae	Rhodococcus	Rhodococcus sp. WAY2	2663121	1	0	0	1	0	0	3	1
Bacteria	Actinomycetota	Actinomycetes	Mycobacteriales	Nocardiaceae	Rhodococcus	Rhodococcus sp. WMMA185	679318	0	0	0	0	0	0	0	1
Bacteria	Actinomycetota	Actinomycetes	Mycobacteriales	Nocardiaceae	Rhodococcus	Rhodococcus sp. X156	2499145	1	2	1	0	0	0	1	1
Bacteria	Actinomycetota	Actinomycetes	Mycobacteriales	Nocardiaceae	Rhodococcus	Rhodococcus sp. YL-1	1045808	1	0	0	0	0	0	1	0
Bacteria	Actinomycetota	Actinomycetes	Mycobacteriales	Nocardiaceae	Rhodococcus	Rhodococcus sp. Z13	2962047	0	0	1	0	0	0	0	0
Bacteria	Actinomycetota	Actinomycetes	Mycobacteriales	Segniliparaceae	Segniliparus	Segniliparus rotundus	286802	0	0	1	0	1	1	0	0
Bacteria	Actinomycetota	Actinomycetes	Mycobacteriales	Tsukamurellaceae	Tsukamurella	Tsukamurella paurometabola	2061	0	1	0	1	1	0	1	0
Bacteria	Actinomycetota	Actinomycetes	Mycobacteriales	Tsukamurellaceae	Tsukamurella	Tsukamurella pulmonis	47312	0	1	0	1	0	0	0	0
Bacteria	Actinomycetota	Actinomycetes	Mycobacteriales	Tsukamurellaceae	Tsukamurella	Tsukamurella sp. PLM1	2929795	0	0	1	0	0	0	1	0
Bacteria	Actinomycetota	Actinomycetes	Mycobacteriales	Tsukamurellaceae	Tsukamurella	Tsukamurella tyrosinosolvens	57704	0	0	1	2	2	0	0	1
Bacteria	Actinomycetota	Actinomycetes	Nakamurellales	Nakamurellaceae	Nakamurella	Nakamurella multipartita	53461	15	7	18	23	4	7	0	1
Bacteria	Actinomycetota	Actinomycetes	Nakamurellales	Nakamurellaceae	Nakamurella	Nakamurella panacisegetis	1090615	3	6	11	3	5	2	4	5
Bacteria	Actinomycetota	Actinomycetes	Nakamurellales	Nakamurellaceae	Nakamurella	Nakamurella sp. PAMC28650	2762325	3	2	2	3	3	0	0	3
Bacteria	Actinomycetota	Actinomycetes	Propionibacteriales	Actinopolymorphaceae	Actinopolymorpha	Actinopolymorpha singaporensis	117157	3	5	2	2	9	2	2	6
Bacteria	Actinomycetota	Actinomycetes	Propionibacteriales	Kribbellaceae	Kribbella	Kribbella flavida	182640	3	3	1	0	5	8	3	3
Bacteria	Actinomycetota	Actinomycetes	Propionibacteriales	Kribbellaceae	Kribbella	Kribbella qitaiheensis	1544730	8	12	4	4	50	27	7	7
Bacteria	Actinomycetota	Actinomycetes	Propionibacteriales	Kribbellaceae	Kribbella	Kribbella sp. CA-293567	3002436	0	0	1	1	17	7	1	1
Bacteria	Actinomycetota	Actinomycetes	Propionibacteriales	Nocardioidaceae	Aeromicrobium	Aeromicrobium chenweiae	2079793	1	1	0	0	3	1	1	0
Bacteria	Actinomycetota	Actinomycetes	Propionibacteriales	Nocardioidaceae	Aeromicrobium	Aeromicrobium choanae	1736691	1	0	0	0	1	0	0	0
Bacteria	Actinomycetota	Actinomycetes	Propionibacteriales	Nocardioidaceae	Aeromicrobium	Aeromicrobium erythreum	2041	1	0	0	1	1	0	0	1
Bacteria	Actinomycetota	Actinomycetes	Propionibacteriales	Nocardioidaceae	Aeromicrobium	Aeromicrobium marinum	219314	1	0	1	0	1	0	0	1
Bacteria	Actinomycetota	Actinomycetes	Propionibacteriales	Nocardioidaceae	Aeromicrobium	Aeromicrobium sp. A1-2	2107713	2	1	0	0	3	2	0	0
Bacteria	Actinomycetota	Actinomycetes	Propionibacteriales	Nocardioidaceae	Aeromicrobium	Aeromicrobium sp. HA	3009077	1	1	0	0	0	2	0	0
Bacteria	Actinomycetota	Actinomycetes	Propionibacteriales	Nocardioidaceae	Aeromicrobium	Aeromicrobium sp. Leaf245	1736306	1	0	1	0	0	1	1	0
Bacteria	Actinomycetota	Actinomycetes	Propionibacteriales	Nocardioidaceae	Aeromicrobium	Aeromicrobium sp. zg.Y1379	2969247	2	1	3	0	1	1	4	6
Bacteria	Actinomycetota	Actinomycetes	Propionibacteriales	Nocardioidaceae	Aeromicrobium	Aeromicrobium sp. zg.Y50	2968086	0	1	0	0	0	0	1	0
Bacteria	Actinomycetota	Actinomycetes	Propionibacteriales	Nocardioidaceae	Aeromicrobium	Aeromicrobium sp. zg-629	2663859	0	0	0	1	2	0	0	0
Bacteria	Actinomycetota	Actinomycetes	Propionibacteriales	Nocardioidaceae	Aeromicrobium	Aeromicrobium yanjiei	2662028	1	1	0	0	2	0	0	0
Bacteria	Actinomycetota	Actinomycetes	Propionibacteriales	Nocardioidaceae	Friedmanniella	Friedmanniella luteola	546871	0	2	2	1	1	4	2	1
Bacteria	Actinomycetota	Actinomycetes	Propionibacteriales	Nocardioidaceae	Marmoricola	Marmoricola scoriae	642780	3	5	4	4	7	6	0	2
Bacteria	Actinomycetota	Actinomycetes	Propionibacteriales	Nocardioidaceae	Micropruina	Micropruina glycogenica	75385	0	0	1	1	0	1	0	1
Bacteria	Actinomycetota	Actinomycetes	Propionibacteriales	Nocardioidaceae	Mumia	Mumia sp. ZJ1417	2708082	2	2	1	0	0	3	0	0
Bacteria	Actinomycetota	Actinomycetes	Propionibacteriales	Nocardioidaceae	Nocardioides	Nocardioides anomalus	2712223	5	2	0	3	2	2	2	1
Bacteria	Actinomycetota	Actinomycetes	Propionibacteriales	Nocardioidaceae	Nocardioides	Nocardioides aquaticus	160826	3	1	2	1	6	8	0	1
Bacteria	Actinomycetota	Actinomycetes	Propionibacteriales	Nocardioidaceae	Nocardioides	Nocardioides aromaticivorans	200618	0	2	1	0	3	2	1	1
Bacteria	Actinomycetota	Actinomycetes	Propionibacteriales	Nocardioidaceae	Nocardioides	Nocardioides baekrokdamisoli	1804624	340	512	110	73	426	330	68	66
Bacteria	Actinomycetota	Actinomycetes	Propionibacteriales	Nocardioidaceae	Nocardioides	Nocardioides campestrisoli	2736757	1	1	1	0	3	1	1	0
Bacteria	Actinomycetota	Actinomycetes	Propionibacteriales	Nocardioidaceae	Nocardioides	Nocardioides coralli	2872154	0	2	2	0	0	1	0	0
Bacteria	Actinomycetota	Actinomycetes	Propionibacteriales	Nocardioidaceae	Nocardioides	Nocardioides cynanchi	2558918	22	9	22	9	93	72	2	3
Bacteria	Actinomycetota	Actinomycetes	Propionibacteriales	Nocardioidaceae	Nocardioides	Nocardioides daphniae	402297	1	1	0	0	0	0	0	0
Bacteria	Actinomycetota	Actinomycetes	Propionibacteriales	Nocardioidaceae	Nocardioides	Nocardioides dokdonensis	450734	2	3	0	0	1	3	2	1
Bacteria	Actinomycetota	Actinomycetes	Propionibacteriales	Nocardioidaceae	Nocardioides	Nocardioides dongkuii	2760089	0	1	2	0	1	2	1	0
Bacteria	Actinomycetota	Actinomycetes	Propionibacteriales	Nocardioidaceae	Nocardioides	Nocardioides euryhalodurans	2518370	1	2	0	0	4	2	0	0
Bacteria	Actinomycetota	Actinomycetes	Propionibacteriales	Nocardioidaceae	Nocardioides	Nocardioides faecalis	2803858	1	0	0	0	1	1	1	1
Bacteria	Actinomycetota	Actinomycetes	Propionibacteriales	Nocardioidaceae	Nocardioides	Nocardioides houyundeii	2045452	0	0	1	0	0	1	1	0
Bacteria	Actinomycetota	Actinomycetes	Propionibacteriales	Nocardioidaceae	Nocardioides	Nocardioides humi	449461	1	2	0	1	1	2	0	2
Bacteria	Actinomycetota	Actinomycetes	Propionibacteriales	Nocardioidaceae	Nocardioides	Nocardioides jishulii	2575440	0	0	0	1	2	1	0	0
Bacteria	Actinomycetota	Actinomycetes	Propionibacteriales	Nocardioidaceae	Nocardioides	Nocardioides marinisabuli	419476	0	0	0	0	2	0	0	0
Bacteria	Actinomycetota	Actinomycetes	Propionibacteriales	Nocardioidaceae	Nocardioides	Nocardioides marmotae	2663857	2	2	0	1	2	0	2	1
Bacteria	Actinomycetota	Actinomycetes	Propionibacteriales	Nocardioidaceae	Nocardioides	Nocardioides mesophilus	433659	5	1	3	0	2	2	0	1
Bacteria	Actinomycetota	Actinomycetes	Propionibacteriales	Nocardioidaceae	Nocardioides	Nocardioides ochotonae	2685869	0	1	1	0	0	1	0	0
Bacteria	Actinomycetota	Actinomycetes	Propionibacteriales	Nocardioidaceae	Nocardioides	Nocardioides okcheonensis	2894081	1	0	2	2	0	4	0	1
Bacteria	Actinomycetota	Actinomycetes	Propionibacteriales	Nocardioidaceae	Nocardioides	Nocardioides panacis	2849501	32	21	4	0	6	9	1	1
Bacteria	Actinomycetota	Actinomycetes	Propionibacteriales	Nocardioidaceae	Nocardioides	Nocardioides pantholopis	2483798	2	0	0	0	1	0	0	0
Bacteria	Actinomycetota	Actinomycetes	Propionibacteriales	Nocardioidaceae	Nocardioides	Nocardioides piscis	2714938	2	1	2	0	2	1	0	2
Bacteria	Actinomycetota	Actinomycetes	Propionibacteriales	Nocardioidaceae	Nocardioides	Nocardioides rotundus	1774216	0	1	0	1	1	2	0	0
Bacteria	Actinomycetota	Actinomycetes	Propionibacteriales	Nocardioidaceae	Nocardioides	Nocardioides sambongensis	2589074	0	1	2	1	2	3	0	0
Bacteria	Actinomycetota	Actinomycetes	Propionibacteriales	Nocardioidaceae	Nocardioides	Nocardioides seonyuensis	2518371	0	1	1	0	1	2	1	0
Bacteria	Actinomycetota	Actinomycetes	Propionibacteriales	Nocardioidaceae	Nocardioides	Nocardioides sp. B-3	2895565	0	1	0	0	3	0	2	4
Bacteria	Actinomycetota	Actinomycetes	Propionibacteriales	Nocardioidaceae	Nocardioides	Nocardioides sp. BP30	3036374	1	3	0	0	3	5	0	2
Bacteria	Actinomycetota	Actinomycetes	Propionibacteriales	Nocardioidaceae	Nocardioides	Nocardioides sp. CF8	110319	3	4	3	3	8	2	0	0
Bacteria	Actinomycetota	Actinomycetes	Propionibacteriales	Nocardioidaceae	Nocardioides	Nocardioides sp. cx-173	2898796	1	0	2	2	2	1	0	0
Bacteria	Actinomycetota	Actinomycetes	Propionibacteriales	Nocardioidaceae	Nocardioides	Nocardioides sp. dk884	2662361	0	0	0	1	0	0	0	1
Bacteria	Actinomycetota	Actinomycetes	Propionibacteriales	Nocardioidaceae	Nocardioides	Nocardioides sp. HDW12B	2714939	0	0	0	2	2	3	0	0
Bacteria	Actinomycetota	Actinomycetes	Propionibacteriales	Nocardioidaceae	Nocardioides	Nocardioides sp. InS609-2	2760705	3	6	4	0	4	3	2	2
Bacteria	Actinomycetota	Actinomycetes	Propionibacteriales	Nocardioidaceae	Nocardioides	Nocardioides sp. JQ2195	2592334	0	1	2	0	4	0	0	1
Bacteria	Actinomycetota	Actinomycetes	Propionibacteriales	Nocardioidaceae	Nocardioides	Nocardioides sp. JS614	196162	1	6	1	1	5	2	0	0
Bacteria	Actinomycetota	Actinomycetes	Propionibacteriales	Nocardioidaceae	Nocardioides	Nocardioides sp. Kera G14	2884264	1	2	0	0	0	1	0	1
Bacteria	Actinomycetota	Actinomycetes	Propionibacteriales	Nocardioidaceae	Nocardioides	Nocardioides sp. L-11A	3043848	0	1	0	0	1	0	0	0
Bacteria	Actinomycetota	Actinomycetes	Propionibacteriales	Nocardioidaceae	Nocardioides	Nocardioides sp. LMS-CY	2840457	3	3	4	5	4	4	0	1
Bacteria	Actinomycetota	Actinomycetes	Propionibacteriales	Nocardioidaceae	Nocardioides	Nocardioides sp. QY071	3044187	1	1	0	0	5	1	0	1
Bacteria	Actinomycetota	Actinomycetes	Propionibacteriales	Nocardioidaceae	Nocardioides	Nocardioides sp. S-1144	2582905	0	0	1	1	3	1	1	0
Bacteria	Actinomycetota	Actinomycetes	Propionibacteriales	Nocardioidaceae	Nocardioides	Nocardioides sp. S5	2017486	1	0	2	0	1	3	4	0
Bacteria	Actinomycetota	Actinomycetes	Propionibacteriales	Nocardioidaceae	Nocardioides	Nocardioides sp. TF02-7	2917724	2	0	0	0	1	1	0	1
Bacteria	Actinomycetota	Actinomycetes	Propionibacteriales	Nocardioidaceae	Nocardioides	Nocardioides sp. W7	2931390	5	1	6	2	3	1	0	0
Bacteria	Actinomycetota	Actinomycetes	Propionibacteriales	Nocardioidaceae	Nocardioides	Nocardioides sp. WS12	2486272	0	3	1	2	3	3	1	1
Bacteria	Actinomycetota	Actinomycetes	Propionibacteriales	Nocardioidaceae	Nocardioides	Nocardioides sp. zg-1228	2763008	3	2	3	1	1	2	3	1
Bacteria	Actinomycetota	Actinomycetes	Propionibacteriales	Nocardioidaceae	Nocardioides	Nocardioides ungokensis	1643322	18	26	8	7	20	9	9	5
Bacteria	Actinomycetota	Actinomycetes	Propionibacteriales	Nocardioidaceae	Nocardioides	Nocardioides yefusunii	2500546	0	0	0	1	1	0	0	0
Bacteria	Actinomycetota	Actinomycetes	Propionibacteriales	Nocardioidaceae	Pimelobacter	Pimelobacter simplex	2045	8	1	0	2	7	2	1	3
Bacteria	Actinomycetota	Actinomycetes	Propionibacteriales	Nocardioidaceae	Solicola	Solicola gregarius	2908642	0	2	3	0	0	1	0	1
Bacteria	Actinomycetota	Actinomycetes	Propionibacteriales	Propionibacteriaceae	Acidipropionibacterium	Acidipropionibacterium acidipropionici	1748	0	1	1	0	1	0	1	1
Bacteria	Actinomycetota	Actinomycetes	Propionibacteriales	Propionibacteriaceae	Auraticoccus	Auraticoccus monumenti	675864	0	0	1	0	1	1	0	0
Bacteria	Actinomycetota	Actinomycetes	Propionibacteriales	Propionibacteriaceae	Cutibacterium	Cutibacterium acnes	1747	23	6	4	0	22	0	1	1
Bacteria	Actinomycetota	Actinomycetes	Propionibacteriales	Propionibacteriaceae	Cutibacterium	Cutibacterium avidum	33010	1	0	0	0	0	0	0	1
Bacteria	Actinomycetota	Actinomycetes	Propionibacteriales	Propionibacteriaceae	Cutibacterium	Cutibacterium granulosum	33011	1	2	0	0	1	0	0	0
Bacteria	Actinomycetota	Actinomycetes	Propionibacteriales	Propionibacteriaceae	Microlunatus	Microlunatus elymi	2596828	1	0	0	0	0	0	0	2
Bacteria	Actinomycetota	Actinomycetes	Propionibacteriales	Propionibacteriaceae	Microlunatus	Microlunatus phosphovorus	29405	3	3	2	1	2	3	0	1
Bacteria	Actinomycetota	Actinomycetes	Propionibacteriales	Propionibacteriaceae	Microlunatus	Microlunatus sagamiharensis	546874	2	2	0	0	5	1	1	2
Bacteria	Actinomycetota	Actinomycetes	Propionibacteriales	Propionibacteriaceae	Microlunatus	Microlunatus soli	630515	1	1	0	0	1	3	0	0
Bacteria	Actinomycetota	Actinomycetes	Propionibacteriales	Propionibacteriaceae	Microlunatus	Microlunatus sp. Gsoil 973	2672569	1	3	0	0	0	0	0	0
Bacteria	Actinomycetota	Actinomycetes	Propionibacteriales	Propionibacteriaceae	Propionibacterium	Propionibacterium australiense	119981	0	0	0	0	0	1	0	0
Bacteria	Actinomycetota	Actinomycetes	Propionibacteriales	Propionibacteriaceae	Propionibacterium	Propionibacterium freudenreichii	1744	0	1	0	0	0	1	3	1
Bacteria	Actinomycetota	Actinomycetes	Propionibacteriales	Propionibacteriaceae	Propioniciclava	Propioniciclava coleopterorum	2714937	0	1	0	2	2	0	1	0
Bacteria	Actinomycetota	Actinomycetes	Propionibacteriales	Propionibacteriaceae	Propioniciclava	Propioniciclava sp. MC1595	2760308	0	3	0	0	0	0	0	0
Bacteria	Actinomycetota	Actinomycetes	Propionibacteriales	Propionibacteriaceae	Raineyella	Raineyella fluvialis	2662261	0	1	0	0	1	1	0	0
Bacteria	Actinomycetota	Actinomycetes	Propionibacteriales	Propionibacteriaceae	Tessaracoccus	Tessaracoccus aquimaris	1332264	0	1	0	0	0	1	0	0
Bacteria	Actinomycetota	Actinomycetes	Propionibacteriales	Propionibacteriaceae	Tessaracoccus	Tessaracoccus defluvii	1285901	0	1	0	0	0	0	0	0
Bacteria	Actinomycetota	Actinomycetes	Propionibacteriales	Propionibacteriaceae	Tessaracoccus	Tessaracoccus flavescens	399497	1	0	0	0	0	0	0	0
Bacteria	Actinomycetota	Actinomycetes	Propionibacteriales	Propionibacteriaceae	Tessaracoccus	Tessaracoccus palaemonis	2829499	0	0	0	0	0	0	0	1
Bacteria	Actinomycetota	Actinomycetes	Propionibacteriales	Propionibacteriaceae	Tessaracoccus	Tessaracoccus sp. MC1865	2760310	0	0	1	0	0	0	0	0
Bacteria	Actinomycetota	Actinomycetes	Propionibacteriales	Propionibacteriaceae	Tessaracoccus	Tessaracoccus sp. T21	3041766	0	0	0	0	1	1	0	0
Bacteria	Actinomycetota	Actinomycetes	Propionibacteriales	Propionibacteriaceae	Tessaracoccus	Tessaracoccus timonensis	2161816	0	1	1	0	0	0	0	1
Bacteria	Actinomycetota	Actinomycetes	Pseudonocardiales	Pseudonocardiaceae	Actinoalloteichus	Actinoalloteichus fjordicus	1612552	1	0	0	0	0	0	0	0
Bacteria	Actinomycetota	Actinomycetes	Pseudonocardiales	Pseudonocardiaceae	Actinoalloteichus	Actinoalloteichus hymeniacidonis	340345	0	1	0	0	1	0	0	2
Bacteria	Actinomycetota	Actinomycetes	Pseudonocardiales	Pseudonocardiaceae	Actinokineospora	Actinokineospora sp. UTMC 2448	2268449	0	4	0	0	3	0	2	0
Bacteria	Actinomycetota	Actinomycetes	Pseudonocardiales	Pseudonocardiaceae	Actinosynnema	Actinosynnema pretiosum	42197	1	1	0	1	0	0	0	2
Bacteria	Actinomycetota	Actinomycetes	Pseudonocardiales	Pseudonocardiaceae	Alloactinosynnema	Alloactinosynnema sp. L-07	1653480	2	4	0	2	1	0	1	0
Bacteria	Actinomycetota	Actinomycetes	Pseudonocardiales	Pseudonocardiaceae	Allokutzneria	Allokutzneria albata	211114	1	0	0	0	1	0	0	1
Bacteria	Actinomycetota	Actinomycetes	Pseudonocardiales	Pseudonocardiaceae	Allosaccharopolyspora	Allosaccharopolyspora coralli	2665642	1	1	1	0	0	0	0	0
Bacteria	Actinomycetota	Actinomycetes	Pseudonocardiales	Pseudonocardiaceae	Amycolatopsis	Amycolatopsis acidiphila	715473	2	2	5	3	14	5	4	2
Bacteria	Actinomycetota	Actinomycetes	Pseudonocardiales	Pseudonocardiaceae	Amycolatopsis	Amycolatopsis aidingensis	2842453	1	1	0	0	1	1	0	0
Bacteria	Actinomycetota	Actinomycetes	Pseudonocardiales	Pseudonocardiaceae	Amycolatopsis	Amycolatopsis albispora	1804986	0	1	2	0	3	2	2	0
Bacteria	Actinomycetota	Actinomycetes	Pseudonocardiales	Pseudonocardiaceae	Amycolatopsis	Amycolatopsis keratiniphila	129921	1	1	0	1	0	1	1	1
Bacteria	Actinomycetota	Actinomycetes	Pseudonocardiales	Pseudonocardiaceae	Amycolatopsis	Amycolatopsis mediterranei	33910	7	1	5	3	40	23	4	6
Bacteria	Actinomycetota	Actinomycetes	Pseudonocardiales	Pseudonocardiaceae	Amycolatopsis	Amycolatopsis methanolica	1814	1	1	0	0	1	1	1	1
Bacteria	Actinomycetota	Actinomycetes	Pseudonocardiales	Pseudonocardiaceae	Amycolatopsis	Amycolatopsis orientalis	31958	1	0	0	1	0	1	0	0
Bacteria	Actinomycetota	Actinomycetes	Pseudonocardiales	Pseudonocardiaceae	Amycolatopsis	Amycolatopsis pretoriensis	218821	3	2	0	1	46	29	1	1
Bacteria	Actinomycetota	Actinomycetes	Pseudonocardiales	Pseudonocardiaceae	Amycolatopsis	Amycolatopsis roodepoortensis	700274	1	0	0	0	0	0	0	0
Bacteria	Actinomycetota	Actinomycetes	Pseudonocardiales	Pseudonocardiaceae	Amycolatopsis	Amycolatopsis sp. AA4	1896961	0	1	1	0	0	0	1	2
Bacteria	Actinomycetota	Actinomycetes	Pseudonocardiales	Pseudonocardiaceae	Amycolatopsis	Amycolatopsis sp. BJA-103	1911175	0	2	0	1	0	1	0	2
Bacteria	Actinomycetota	Actinomycetes	Pseudonocardiales	Pseudonocardiaceae	Amycolatopsis	Amycolatopsis sp. CA-230715	2745196	2	0	2	0	2	1	0	3
Bacteria	Actinomycetota	Actinomycetes	Pseudonocardiales	Pseudonocardiaceae	Amycolatopsis	Amycolatopsis sp. DSM 110486	2865832	4	1	2	0	12	6	0	2
Bacteria	Actinomycetota	Actinomycetes	Pseudonocardiales	Pseudonocardiaceae	Amycolatopsis	Amycolatopsis sp. EV170708-02-1	2919322	0	0	0	0	0	0	0	1
Bacteria	Actinomycetota	Actinomycetes	Pseudonocardiales	Pseudonocardiaceae	Amycolatopsis	Amycolatopsis sp. FDAARGOS 1241	2778070	2	1	2	1	1	0	3	1
Bacteria	Actinomycetota	Actinomycetes	Pseudonocardiales	Pseudonocardiaceae	Amycolatopsis	Amycolatopsis sp. FU40	2914159	1	1	0	0	1	0	0	1
Bacteria	Actinomycetota	Actinomycetes	Pseudonocardiales	Pseudonocardiaceae	Amycolatopsis	Amycolatopsis sp. Hca4	2742131	3	2	1	0	18	13	1	2
Bacteria	Actinomycetota	Actinomycetes	Pseudonocardiales	Pseudonocardiaceae	Amycolatopsis	Amycolatopsis sp. HUAS 11-8	2995223	1	3	7	0	2	2	3	1
Bacteria	Actinomycetota	Actinomycetes	Pseudonocardiales	Pseudonocardiaceae	Amycolatopsis	Amycolatopsis sp. QT-25	3034022	1	0	1	0	0	0	0	0
Bacteria	Actinomycetota	Actinomycetes	Pseudonocardiales	Pseudonocardiaceae	Amycolatopsis	Amycolatopsis sp. TNS106	2861750	0	1	1	0	0	0	0	1
Bacteria	Actinomycetota	Actinomycetes	Pseudonocardiales	Pseudonocardiaceae	Amycolatopsis	Amycolatopsis sp. WQ 127309	2932773	6	2	3	2	31	12	5	12
Bacteria	Actinomycetota	Actinomycetes	Pseudonocardiales	Pseudonocardiaceae	Amycolatopsis	Amycolatopsis sp. YIM 10	2653857	2	2	0	0	0	1	2	2
Bacteria	Actinomycetota	Actinomycetes	Pseudonocardiales	Pseudonocardiaceae	Amycolatopsis	Amycolatopsis thermalba	944492	3	1	1	0	0	0	1	0
Bacteria	Actinomycetota	Actinomycetes	Pseudonocardiales	Pseudonocardiaceae	Crossiella	Crossiella sp. CA-258035	2981138	2	1	2	0	0	1	2	3
Bacteria	Actinomycetota	Actinomycetes	Pseudonocardiales	Pseudonocardiaceae	Kibdelosporangium	Kibdelosporangium phytohabitans	860235	1	0	0	0	1	0	0	2
Bacteria	Actinomycetota	Actinomycetes	Pseudonocardiales	Pseudonocardiaceae	Kutzneria	Kutzneria albida	43357	2	1	0	0	2	0	4	6
Bacteria	Actinomycetota	Actinomycetes	Pseudonocardiales	Pseudonocardiaceae	Kutzneria	Kutzneria chonburiensis	1483604	11	17	3	0	84	40	20	11
Bacteria	Actinomycetota	Actinomycetes	Pseudonocardiales	Pseudonocardiaceae	Kutzneria	Kutzneria sp. CA-103260	2802641	35	40	3	6	80	65	36	32
Bacteria	Actinomycetota	Actinomycetes	Pseudonocardiales	Pseudonocardiaceae	Lentzea	Lentzea guizhouensis	1586287	0	1	1	2	2	1	2	0
Bacteria	Actinomycetota	Actinomycetes	Pseudonocardiales	Pseudonocardiaceae	Lentzea	Lentzea sp. HUAS12	2951806	0	2	0	0	1	2	2	1
Bacteria	Actinomycetota	Actinomycetes	Pseudonocardiales	Pseudonocardiaceae	Prauserella	Prauserella marina	530584	0	0	2	0	0	0	0	1
Bacteria	Actinomycetota	Actinomycetes	Pseudonocardiales	Pseudonocardiaceae	Pseudonocardia	Pseudonocardia abyssalis	2792008	2	2	2	0	1	0	0	0
Bacteria	Actinomycetota	Actinomycetes	Pseudonocardiales	Pseudonocardiaceae	Pseudonocardia	Pseudonocardia alaniniphila	75291	0	0	0	0	0	0	1	0
Bacteria	Actinomycetota	Actinomycetes	Pseudonocardiales	Pseudonocardiaceae	Pseudonocardia	Pseudonocardia autotrophica	2074	3	2	3	1	1	0	2	2
Bacteria	Actinomycetota	Actinomycetes	Pseudonocardiales	Pseudonocardiaceae	Pseudonocardia	Pseudonocardia broussonetiae	2736640	8	6	3	1	4	1	0	0
Bacteria	Actinomycetota	Actinomycetes	Pseudonocardiales	Pseudonocardiaceae	Pseudonocardia	Pseudonocardia dioxanivorans	240495	7	11	6	1	7	9	3	2
Bacteria	Actinomycetota	Actinomycetes	Pseudonocardiales	Pseudonocardiaceae	Pseudonocardia	Pseudonocardia petroleophila	37331	4	3	0	0	1	2	2	0
Bacteria	Actinomycetota	Actinomycetes	Pseudonocardiales	Pseudonocardiaceae	Pseudonocardia	Pseudonocardia sp. AL041005-10	445576	1	0	0	0	0	0	0	0
Bacteria	Actinomycetota	Actinomycetes	Pseudonocardiales	Pseudonocardiaceae	Pseudonocardia	Pseudonocardia sp. DSM 110487	2865833	12	7	2	1	6	3	4	4
Bacteria	Actinomycetota	Actinomycetes	Pseudonocardiales	Pseudonocardiaceae	Pseudonocardia	Pseudonocardia sp. HH130629-09	1641402	1	1	0	0	0	0	0	1
Bacteria	Actinomycetota	Actinomycetes	Pseudonocardiales	Pseudonocardiaceae	Pseudonocardia	Pseudonocardia sp. HH130630-07	1690815	2	0	0	0	1	0	0	1
Bacteria	Actinomycetota	Actinomycetes	Pseudonocardiales	Pseudonocardiaceae	Saccharomonospora	Saccharomonospora azurea	40988	0	1	0	0	1	0	0	0
Bacteria	Actinomycetota	Actinomycetes	Pseudonocardiales	Pseudonocardiaceae	Saccharomonospora	Saccharomonospora glauca	40990	0	0	0	0	0	0	1	0
Bacteria	Actinomycetota	Actinomycetes	Pseudonocardiales	Pseudonocardiaceae	Saccharomonospora	Saccharomonospora marina	632569	2	2	0	0	1	1	1	0
Bacteria	Actinomycetota	Actinomycetes	Pseudonocardiales	Pseudonocardiaceae	Saccharomonospora	Saccharomonospora viridis	1852	9	3	1	0	2	0	1	2
Bacteria	Actinomycetota	Actinomycetes	Pseudonocardiales	Pseudonocardiaceae	Saccharomonospora	Saccharomonospora xinjiangensis	75294	0	0	1	0	1	0	0	0
Bacteria	Actinomycetota	Actinomycetes	Pseudonocardiales	Pseudonocardiaceae	Saccharopolyspora	Saccharopolyspora erythraea	1836	3	5	4	1	1	1	1	7
Bacteria	Actinomycetota	Actinomycetes	Pseudonocardiales	Pseudonocardiaceae	Saccharopolyspora	Saccharopolyspora gloriosae	455344	0	0	1	0	0	1	2	0
Bacteria	Actinomycetota	Actinomycetes	Pseudonocardiales	Pseudonocardiaceae	Saccharopolyspora	Saccharopolyspora gregorii	33914	1	1	0	0	0	0	0	2
Bacteria	Actinomycetota	Actinomycetes	Pseudonocardiales	Pseudonocardiaceae	Saccharopolyspora	Saccharopolyspora pogona	333966	16	9	2	5	2	3	3	4
Bacteria	Actinomycetota	Actinomycetes	Pseudonocardiales	Pseudonocardiaceae	Saccharopolyspora	Saccharopolyspora rosea	524884	2	1	0	1	0	0	1	4
Bacteria	Actinomycetota	Actinomycetes	Pseudonocardiales	Pseudonocardiaceae	Saccharopolyspora	Saccharopolyspora sp. ASAGF58	2719023	2	0	0	2	1	1	2	3
Bacteria	Actinomycetota	Actinomycetes	Pseudonocardiales	Pseudonocardiaceae	Saccharopolyspora	Saccharopolyspora spinosa	60894	15	9	10	11	1	1	4	5
Bacteria	Actinomycetota	Actinomycetes	Pseudonocardiales	Pseudonocardiaceae	Saccharothrix	Saccharothrix espanaensis	103731	0	0	0	0	1	0	0	1
Bacteria	Actinomycetota	Actinomycetes	Pseudonocardiales	Pseudonocardiaceae	Saccharothrix	Saccharothrix sp. 6-C	2781735	5	1	1	0	0	1	2	1
Bacteria	Actinomycetota	Actinomycetes	Pseudonocardiales	Pseudonocardiaceae	Saccharothrix	Saccharothrix syringae	103733	2	1	0	0	2	1	2	1
Bacteria	Actinomycetota	Actinomycetes	Sporichthyales	Sporichthyaceae	Epidermidibacterium	Epidermidibacterium keratini	1891644	0	2	0	0	2	0	0	0
Bacteria	Actinomycetota	Actinomycetes	Streptosporangiales	Nocardiopsaceae	Nocardiopsis	Nocardiopsis alba	53437	0	0	0	0	0	0	0	1
Bacteria	Actinomycetota	Actinomycetes	Streptosporangiales	Nocardiopsaceae	Nocardiopsis	Nocardiopsis exhalans	163604	1	2	0	0	0	1	0	0
Bacteria	Actinomycetota	Actinomycetes	Streptosporangiales	Nocardiopsaceae	Nocardiopsis	Nocardiopsis gilva	280236	0	0	0	1	0	0	2	0
Bacteria	Actinomycetota	Actinomycetes	Streptosporangiales	Nocardiopsaceae	Spiractinospora	Spiractinospora alimapuensis	2820884	1	1	1	0	0	2	0	3
Bacteria	Actinomycetota	Actinomycetes	Streptosporangiales	Nocardiopsaceae	Streptomonospora	Streptomonospora litoralis	2498135	1	1	0	1	0	0	0	0
Bacteria	Actinomycetota	Actinomycetes	Streptosporangiales	Nocardiopsaceae	Streptomonospora	Streptomonospora nanhaiensis	1323731	0	1	0	0	0	0	1	2
Bacteria	Actinomycetota	Actinomycetes	Streptosporangiales	Nocardiopsaceae	Thermobifida	Thermobifida alba	53522	2	5	0	0	0	0	0	0
Bacteria	Actinomycetota	Actinomycetes	Streptosporangiales	Nocardiopsaceae	Thermobifida	Thermobifida fusca	2021	1	1	0	0	1	0	2	0
Bacteria	Actinomycetota	Actinomycetes	Streptosporangiales	Nocardiopsaceae	Thermobifida	Thermobifida halotolerans	483545	0	0	0	0	0	0	1	2
Bacteria	Actinomycetota	Actinomycetes	Streptosporangiales	Streptosporangiaceae	Nonomuraea	Nonomuraea coxensis	404386	3	3	0	2	1	1	0	2
Bacteria	Actinomycetota	Actinomycetes	Streptosporangiales	Streptosporangiaceae	Nonomuraea	Nonomuraea gerenzanensis	93944	1	5	5	1	0	0	1	2
Bacteria	Actinomycetota	Actinomycetes	Streptosporangiales	Streptosporangiaceae	Nonomuraea	Nonomuraea phyllanthi	2219224	5	7	3	0	9	1	5	1
Bacteria	Actinomycetota	Actinomycetes	Streptosporangiales	Streptosporangiaceae	Nonomuraea	Nonomuraea sp. ATCC 55076	1909395	6	4	1	1	4	2	1	2
Bacteria	Actinomycetota	Actinomycetes	Streptosporangiales	Streptosporangiaceae	Sphaerisporangium	Sphaerisporangium sp. TRM90804	3031113	0	1	0	0	0	0	0	0
Bacteria	Actinomycetota	Actinomycetes	Streptosporangiales	Streptosporangiaceae	Spongiactinospora	Spongiactinospora sp. TRM90649	3031114	0	0	1	1	1	0	0	0
Bacteria	Actinomycetota	Actinomycetes	Streptosporangiales	Streptosporangiaceae	Streptosporangium	Streptosporangium roseum	2001	8	4	4	1	30	18	4	1
Bacteria	Actinomycetota	Actinomycetes	Streptosporangiales	Streptosporangiaceae	Streptosporangium	Streptosporangium sp. 'caverna'	2202249	11	7	11	5	159	76	7	7
Bacteria	Actinomycetota	Actinomycetes	Streptosporangiales	Streptosporangiaceae	Thermobispora	Thermobispora bispora	2006	0	1	1	3	1	1	2	2
Bacteria	Actinomycetota	Actinomycetes	Streptosporangiales	Thermomonosporaceae	Actinomadura	Actinomadura graeca	2750812	6	4	2	1	6	4	4	6
Bacteria	Actinomycetota	Actinomycetes	Streptosporangiales	Thermomonosporaceae	Actinomadura	Actinomadura madurae	1993	5	5	1	0	3	2	3	1
Bacteria	Actinomycetota	Actinomycetes	Streptosporangiales	Thermomonosporaceae	Actinomadura	Actinomadura sp. ATCC 31491	2917990	0	0	0	1	0	0	0	0
Bacteria	Actinomycetota	Actinomycetes	Streptosporangiales	Thermomonosporaceae	Actinomadura	Actinomadura sp. NAK00032	2742128	1	2	1	1	3	3	0	1
Bacteria	Actinomycetota	Actinomycetes	Streptosporangiales	Thermomonosporaceae	Actinomadura	Actinomadura sp. WMMA1423	2591108	2	5	0	1	13	2	1	3
Bacteria	Actinomycetota	Actinomycetes	Streptosporangiales	Thermomonosporaceae	Actinomadura	Actinomadura sp. WMMB 499	1219491	2	2	2	0	2	1	0	0
Bacteria	Actinomycetota	Actinomycetes	Streptosporangiales	Thermomonosporaceae	Actinomadura	Actinomadura verrucosospora	46165	2	2	2	0	6	3	0	3
Bacteria	Actinomycetota	Actinomycetes	Streptosporangiales	Thermomonosporaceae	Thermomonospora	Thermomonospora amylolytica	1411117	3	7	3	2	2	2	4	1
Bacteria	Actinomycetota	Actinomycetes	Streptosporangiales	Thermomonosporaceae	Thermomonospora	Thermomonospora curvata	2020	3	2	1	0	2	0	2	2
Bacteria	Actinomycetota	Coriobacteriia	Coriobacteriales	Atopobiaceae	Atopobium	Atopobium sp. oral taxon 416	712157	0	0	0	0	1	0	0	0
Bacteria	Actinomycetota	Coriobacteriia	Coriobacteriales	Atopobiaceae	Olsenella	Olsenella uli	133926	1	0	0	0	0	0	0	0
Bacteria	Actinomycetota	Coriobacteriia	Coriobacteriales	Atopobiaceae	Parolsenella	Parolsenella catena	2003188	0	0	0	1	0	0	0	1
Bacteria	Actinomycetota	Coriobacteriia	Coriobacteriales	Atopobiaceae	Thermophilibacter	Thermophilibacter immobilis	2779519	0	0	0	0	0	0	1	0
Bacteria	Actinomycetota	Coriobacteriia	Coriobacteriales	Coriobacteriaceae	Collinsella	Collinsella aerofaciens	74426	0	0	1	2	0	0	0	0
Bacteria	Actinomycetota	Coriobacteriia	Coriobacteriales	Coriobacteriaceae	Collinsella	Collinsella sp. zg1085	2844380	0	0	0	0	0	1	0	0
Bacteria	Actinomycetota	Coriobacteriia	Coriobacteriales	Coriobacteriaceae	Collinsella	Collinsella stercoris	147206	0	0	0	0	0	1	0	0
Bacteria	Actinomycetota	Coriobacteriia	Eggerthellales	Eggerthellaceae	Adlercreutzia	Adlercreutzia equolifaciens	446660	0	0	0	1	0	0	1	0
Bacteria	Actinomycetota	Coriobacteriia	Eggerthellales	Eggerthellaceae	Arabiibacter	Arabiibacter massiliensis	1870985	0	0	0	0	1	0	0	0
Bacteria	Actinomycetota	Coriobacteriia	Eggerthellales	Eggerthellaceae	Berryella	Berryella intestinalis	1531429	0	0	0	1	0	0	0	0
Bacteria	Actinomycetota	Coriobacteriia	Eggerthellales	Eggerthellaceae	Eggerthella	Eggerthella lenta	84112	0	0	0	0	0	1	0	1
Bacteria	Actinomycetota	Coriobacteriia	Eggerthellales	Eggerthellaceae	Eggerthella	Eggerthella sp. YY7918	502558	0	0	1	0	0	0	0	0
Bacteria	Actinomycetota	Coriobacteriia	Eggerthellales	Eggerthellaceae	Xiamenia	Xiamenia xianingshaonis	2682776	0	0	0	0	0	0	0	1
Bacteria	Actinomycetota	Nitriliruptoria	Egibacterales	Egibacteraceae	Egibacter	Egibacter rhizosphaerae	1670831	1	1	0	1	0	2	1	1
Bacteria	Actinomycetota	Nitriliruptoria	Egicoccales	Egicoccaceae	Egicoccus	Egicoccus halophilus	1670830	0	1	1	1	0	0	1	0
Bacteria	Actinomycetota	Nitriliruptoria	Euzebyales	Euzebyaceae	Euzebya	Euzebya pacifica	1608957	0	0	1	1	0	0	0	1
Bacteria	Actinomycetota	Rubrobacteria	Rubrobacterales	Baekduiaceae	Baekduia	Baekduia alba	2997333	49	17	35	16	28	23	12	16
Bacteria	Actinomycetota	Rubrobacteria	Rubrobacterales	Baekduiaceae	Baekduia	Baekduia soli	496014	30	14	63	39	33	15	11	9
Bacteria	Actinomycetota	Rubrobacteria	Rubrobacterales	Rubrobacteraceae	Rubrobacter	Rubrobacter marinus	2653852	2	0	0	1	1	1	1	0
Bacteria	Actinomycetota	Rubrobacteria	Rubrobacterales	Rubrobacteraceae	Rubrobacter	Rubrobacter radiotolerans	42256	1	0	0	0	0	0	1	0
Bacteria	Actinomycetota	Rubrobacteria	Rubrobacterales	Rubrobacteraceae	Rubrobacter	Rubrobacter tropicus	2653851	5	5	1	0	1	2	6	3
Bacteria	Actinomycetota	Rubrobacteria	Rubrobacterales	Rubrobacteraceae	Rubrobacter	Rubrobacter xylanophilus	49319	1	1	0	1	2	0	3	0
Bacteria	Actinomycetota	Thermoleophilia	Miltoncostaeales	Miltoncostaeaceae	Miltoncostaea	Miltoncostaea marina	2843215	1	3	4	4	0	2	0	1
Bacteria	Actinomycetota	Thermoleophilia	Miltoncostaeales	Miltoncostaeaceae	Miltoncostaea	Miltoncostaea oceani	2843216	0	1	0	1	7	1	3	4
Bacteria	Actinomycetota	Thermoleophilia	Solirubrobacterales	Capillimicrobiaceae	Capillimicrobium	Capillimicrobium parvum	2884022	33	41	34	19	50	27	31	22
Bacteria	Actinomycetota	Thermoleophilia	Solirubrobacterales	Conexibacteraceae	Conexibacter	Conexibacter sp. DBS9H8	2937801	11	4	10	8	6	5	13	19
Bacteria	Actinomycetota	Thermoleophilia	Solirubrobacterales	Conexibacteraceae	Conexibacter	Conexibacter sp. S30A1	2937800	26	19	32	8	11	6	22	19
Bacteria	Actinomycetota	Thermoleophilia	Solirubrobacterales	Conexibacteraceae	Conexibacter	Conexibacter sp. SYSU D00693	2812560	10	8	5	5	12	16	3	4
Bacteria	Actinomycetota	Thermoleophilia	Solirubrobacterales	Conexibacteraceae	Conexibacter	Conexibacter woesei	191495	29	30	25	15	27	14	21	24
Bacteria	Actinomycetota	Thermoleophilia	Solirubrobacterales	Paraconexibacteraceae	Paraconexibacter	Paraconexibacter antarcticus	2949664	9	10	16	6	38	27	10	7
Bacteria	Actinomycetota	Thermoleophilia	Thermoleophilales	Thermoleophilaceae	Thermoleophilum	Thermoleophilum album	29539	3	4	4	4	4	2	2	1
Bacteria	Armatimonadota	Chthonomonadetes	Chthonomonadales	Chthonomonadaceae	Chthonomonas	Chthonomonas calidirosea	454171	5	1	1	0	3	1	2	3
Bacteria	Armatimonadota	Fimbriimonadia	Fimbriimonadales	Fimbriimonadaceae	Fimbriimonas	Fimbriimonas ginsengisoli	1005039	11	6	15	6	6	1	6	10
Bacteria	Bacillota	Bacilli	Bacillales	Alicyclobacillaceae	Alicyclobacillus	Alicyclobacillus acidocaldarius	405212	0	2	0	0	0	1	0	1
Bacteria	Bacillota	Bacilli	Bacillales	Alicyclobacillaceae	Alicyclobacillus	Alicyclobacillus cycloheptanicus	1457	0	1	0	0	0	1	0	0
Bacteria	Bacillota	Bacilli	Bacillales	Alicyclobacillaceae	Alicyclobacillus	Alicyclobacillus fastidiosus	392011	2	1	1	0	0	1	1	0
Bacteria	Bacillota	Bacilli	Bacillales	Alicyclobacillaceae	Alicyclobacillus	Alicyclobacillus sp. ALC3	2796143	1	1	0	0	0	0	1	0
Bacteria	Bacillota	Bacilli	Bacillales	Alicyclobacillaceae	Kyrpidia	Kyrpidia spormannii	2055160	0	0	0	0	0	1	0	0
Bacteria	Bacillota	Bacilli	Bacillales	Alicyclobacillaceae	Kyrpidia	Kyrpidia tusciae	33943	0	1	0	0	0	0	0	0
Bacteria	Bacillota	Bacilli	Bacillales	Alicyclobacillaceae	Tumebacillus	Tumebacillus algifaecis	1214604	0	0	0	0	0	0	0	1
Bacteria	Bacillota	Bacilli	Bacillales	Alicyclobacillaceae	Tumebacillus	Tumebacillus avium	1903704	0	0	0	0	0	0	1	1
Bacteria	Bacillota	Bacilli	Bacillales	Bacillaceae	Alkalihalophilus	Alkalihalophilus pseudofirmus	79885	0	1	0	0	0	0	0	0
Bacteria	Bacillota	Bacilli	Bacillales	Bacillaceae	Amphibacillus	Amphibacillus xylanus	1449	1	2	0	0	0	2	0	0
Bacteria	Bacillota	Bacilli	Bacillales	Bacillaceae	Anoxybacillus	Anoxybacillus amylolyticus	294699	0	0	0	0	0	0	1	0
Bacteria	Bacillota	Bacilli	Bacillales	Bacillaceae	Anoxybacillus	Anoxybacillus sediminis	2613334	0	0	0	0	1	0	0	1
Bacteria	Bacillota	Bacilli	Bacillales	Bacillaceae	Anoxybacillus	Anoxybacillus sp. PDR2	1636720	1	0	0	0	0	0	0	0
Bacteria	Bacillota	Bacilli	Bacillales	Bacillaceae	Bacillus	Bacillus altitudinis	293387	1	0	0	0	0	1	0	0
Bacteria	Bacillota	Bacilli	Bacillales	Bacillaceae	Bacillus	Bacillus atrophaeus	1452	0	0	0	0	2	0	0	0
Bacteria	Bacillota	Bacilli	Bacillales	Bacillaceae	Bacillus	Bacillus cereus	1396	3	0	1	0	0	0	0	0
Bacteria	Bacillota	Bacilli	Bacillales	Bacillaceae	Bacillus	Bacillus cytotoxicus	580165	0	0	1	0	0	0	0	0
Bacteria	Bacillota	Bacilli	Bacillales	Bacillaceae	Bacillus	Bacillus dafuensis	1742359	0	0	0	0	0	1	0	0
Bacteria	Bacillota	Bacilli	Bacillales	Bacillaceae	Bacillus	Bacillus glycinifermentans	1664069	0	0	0	0	0	0	0	1
Bacteria	Bacillota	Bacilli	Bacillales	Bacillaceae	Bacillus	Bacillus gobiensis	1441095	0	0	0	0	1	0	0	0
Bacteria	Bacillota	Bacilli	Bacillales	Bacillaceae	Bacillus	Bacillus inaquosorum	483913	0	0	1	0	0	0	0	0
Bacteria	Bacillota	Bacilli	Bacillales	Bacillaceae	Bacillus	Bacillus infantis	324767	1	0	0	0	0	0	0	1
Bacteria	Bacillota	Bacilli	Bacillales	Bacillaceae	Bacillus	Bacillus methanolicus	1471	0	0	0	0	1	0	0	0
Bacteria	Bacillota	Bacilli	Bacillales	Bacillaceae	Bacillus	Bacillus mycoides	1405	24	1	7	2	13	6	3	1
Bacteria	Bacillota	Bacilli	Bacillales	Bacillaceae	Bacillus	Bacillus paralicheniformis	1648923	0	0	0	0	0	1	0	0
Bacteria	Bacillota	Bacilli	Bacillales	Bacillaceae	Bacillus	Bacillus pseudomycoides	64104	0	0	0	0	0	1	0	0
Bacteria	Bacillota	Bacilli	Bacillales	Bacillaceae	Bacillus	Bacillus safensis	561879	0	1	0	0	0	0	0	0
Bacteria	Bacillota	Bacilli	Bacillales	Bacillaceae	Bacillus	Bacillus smithii	1479	0	0	0	0	3	0	0	0
Bacteria	Bacillota	Bacilli	Bacillales	Bacillaceae	Bacillus	Bacillus sp. 1NLA3E	666686	0	0	0	1	1	0	0	0
Bacteria	Bacillota	Bacilli	Bacillales	Bacillaceae	Bacillus	Bacillus sp. FJAT-18017	1705566	0	0	0	0	2	0	0	0
Bacteria	Bacillota	Bacilli	Bacillales	Bacillaceae	Bacillus	Bacillus sp. FJAT-22090	1581038	1	0	1	0	0	0	0	0
Bacteria	Bacillota	Bacilli	Bacillales	Bacillaceae	Bacillus	Bacillus sp. MD-5	2009331	0	0	1	0	0	0	0	0
Bacteria	Bacillota	Bacilli	Bacillales	Bacillaceae	Bacillus	Bacillus sp. NP247	2846779	0	0	0	0	1	0	0	0
Bacteria	Bacillota	Bacilli	Bacillales	Bacillaceae	Bacillus	Bacillus sp. S3	486398	2	1	0	1	0	1	0	0
Bacteria	Bacillota	Bacilli	Bacillales	Bacillaceae	Bacillus	Bacillus sp. SB49	1071080	1	0	0	0	0	0	0	0
Bacteria	Bacillota	Bacilli	Bacillales	Bacillaceae	Bacillus	Bacillus subtilis	1423	0	1	0	0	0	0	0	0
Bacteria	Bacillota	Bacilli	Bacillales	Bacillaceae	Bacillus	Bacillus thuringiensis	1428	0	0	3	0	0	0	0	0
Bacteria	Bacillota	Bacilli	Bacillales	Bacillaceae	Bacillus	Bacillus velezensis	492670	0	0	0	0	1	2	0	0
Bacteria	Bacillota	Bacilli	Bacillales	Bacillaceae	Caldalkalibacillus	Caldalkalibacillus thermarum	296745	0	0	0	0	0	0	0	1
Bacteria	Bacillota	Bacilli	Bacillales	Bacillaceae	Caldibacillus	Caldibacillus thermoamylovorans	35841	2	1	0	0	1	2	0	0
Bacteria	Bacillota	Bacilli	Bacillales	Bacillaceae	Cytobacillus	Cytobacillus gottheilii	859144	0	0	0	0	0	0	1	0
Bacteria	Bacillota	Bacilli	Bacillales	Bacillaceae	Cytobacillus	Cytobacillus kochii	859143	0	0	1	0	2	1	0	0
Bacteria	Bacillota	Bacilli	Bacillales	Bacillaceae	Cytobacillus	Cytobacillus solani	1637975	1	0	0	0	0	0	0	0
Bacteria	Bacillota	Bacilli	Bacillales	Bacillaceae	Geobacillus	Geobacillus stearothermophilus	1422	0	0	0	0	1	0	0	0
Bacteria	Bacillota	Bacilli	Bacillales	Bacillaceae	Geobacillus	Geobacillus subterraneus	129338	1	0	0	0	0	0	0	0
Bacteria	Bacillota	Bacilli	Bacillales	Bacillaceae	Gracilibacillus	Gracilibacillus salitolerans	2663022	1	0	0	0	0	0	0	1
Bacteria	Bacillota	Bacilli	Bacillales	Bacillaceae	Heyndrickxia	Heyndrickxia coagulans	1398	1	0	0	0	0	0	0	0
Bacteria	Bacillota	Bacilli	Bacillales	Bacillaceae	Heyndrickxia	Heyndrickxia vini	1476025	0	1	0	0	0	0	0	0
Bacteria	Bacillota	Bacilli	Bacillales	Bacillaceae	Lederbergia	Lederbergia lenta	1467	1	1	2	1	1	0	0	0
Bacteria	Bacillota	Bacilli	Bacillales	Bacillaceae	Lentibacillus	Lentibacillus amyloliquefaciens	1472767	0	0	0	0	0	0	1	0
Bacteria	Bacillota	Bacilli	Bacillales	Bacillaceae	Lentibacillus	Lentibacillus sp. CBA3610	2518176	0	0	0	0	0	0	1	0
Bacteria	Bacillota	Bacilli	Bacillales	Bacillaceae	Lysinibacillus	Lysinibacillus agricola	2590012	0	1	1	0	0	0	0	0
Bacteria	Bacillota	Bacilli	Bacillales	Bacillaceae	Lysinibacillus	Lysinibacillus parviboronicapiens	436516	0	0	0	0	0	2	0	0
Bacteria	Bacillota	Bacilli	Bacillales	Bacillaceae	Lysinibacillus	Lysinibacillus sp. 2017	2169540	2	6	2	0	3	1	1	0
Bacteria	Bacillota	Bacilli	Bacillales	Bacillaceae	Lysinibacillus	Lysinibacillus sp. CD3-6	2892541	0	0	0	0	1	0	0	0
Bacteria	Bacillota	Bacilli	Bacillales	Bacillaceae	Lysinibacillus	Lysinibacillus sp. PLM2	2929796	2	0	0	0	1	1	0	0
Bacteria	Bacillota	Bacilli	Bacillales	Bacillaceae	Lysinibacillus	Lysinibacillus timonensis	2086577	0	0	0	0	1	0	0	0
Bacteria	Bacillota	Bacilli	Bacillales	Bacillaceae	Mesobacillus	Mesobacillus sp. S13	2880221	0	1	0	0	0	0	0	0
Bacteria	Bacillota	Bacilli	Bacillales	Bacillaceae	Metabacillus	Metabacillus sediminilitoris	2567941	0	1	0	0	1	1	0	0
Bacteria	Bacillota	Bacilli	Bacillales	Bacillaceae	Metabacillus	Metabacillus sp. KUDC1714	2745198	0	0	1	0	2	0	0	0
Bacteria	Bacillota	Bacilli	Bacillales	Bacillaceae	Neobacillus	Neobacillus drentensis	220684	0	0	0	0	1	1	0	0
Bacteria	Bacillota	Bacilli	Bacillales	Bacillaceae	Neobacillus	Neobacillus mesonae	1193713	0	1	1	0	0	1	2	0
Bacteria	Bacillota	Bacilli	Bacillales	Bacillaceae	Neobacillus	Neobacillus novalis	220687	9	16	29	16	26	18	7	0
Bacteria	Bacillota	Bacilli	Bacillales	Bacillaceae	Neobacillus	Neobacillus sp. 114	3048535	0	0	0	0	1	1	0	0
Bacteria	Bacillota	Bacilli	Bacillales	Bacillaceae	Neobacillus	Neobacillus sp. DY30	3047871	0	0	0	0	1	2	0	0
Bacteria	Bacillota	Bacilli	Bacillales	Bacillaceae	Neobacillus	Neobacillus sp. Marseille-Q6967	2963105	0	0	0	0	0	1	0	0
Bacteria	Bacillota	Bacilli	Bacillales	Bacillaceae	Neobacillus	Neobacillus sp. SuZ13	3047875	0	0	0	0	2	0	0	0
Bacteria	Bacillota	Bacilli	Bacillales	Bacillaceae	Neobacillus	Neobacillus sp. WH10	3047873	0	2	1	0	2	0	0	0
Bacteria	Bacillota	Bacilli	Bacillales	Bacillaceae	Neobacillus	Neobacillus sp. YX16	3047874	0	1	0	1	8	2	0	0
Bacteria	Bacillota	Bacilli	Bacillales	Bacillaceae	Niallia	Niallia circulans	1397	1	0	0	0	0	0	0	0
Bacteria	Bacillota	Bacilli	Bacillales	Bacillaceae	Oceanobacillus	Oceanobacillus jeddahense	1462527	0	0	0	1	0	0	0	0
Bacteria	Bacillota	Bacilli	Bacillales	Bacillaceae	Oceanobacillus	Oceanobacillus oncorhynchi	545501	1	1	2	1	0	0	0	0
Bacteria	Bacillota	Bacilli	Bacillales	Bacillaceae	Oceanobacillus	Oceanobacillus zhaokaii	2052660	3	1	0	2	2	0	0	0
Bacteria	Bacillota	Bacilli	Bacillales	Bacillaceae	Parageobacillus	Parageobacillus caldoxylosilyticus	81408	0	0	0	0	1	0	0	0
Bacteria	Bacillota	Bacilli	Bacillales	Bacillaceae	Parageobacillus	Parageobacillus thermoglucosidasius	1426	0	0	0	0	0	1	0	0
Bacteria	Bacillota	Bacilli	Bacillales	Bacillaceae	Parageobacillus	Parageobacillus toebii	153151	0	0	0	0	3	0	0	2
Bacteria	Bacillota	Bacilli	Bacillales	Bacillaceae	Peribacillus	Peribacillus asahii	228899	0	0	2	0	1	4	0	1
Bacteria	Bacillota	Bacilli	Bacillales	Bacillaceae	Peribacillus	Peribacillus butanolivorans	421767	1	0	2	0	4	2	1	0
Bacteria	Bacillota	Bacilli	Bacillales	Bacillaceae	Peribacillus	Peribacillus frigoritolerans	450367	0	2	1	0	1	0	2	0
Bacteria	Bacillota	Bacilli	Bacillales	Bacillaceae	Peribacillus	Peribacillus psychrosaccharolyticus	1407	46	42	11	19	34	17	2	0
Bacteria	Bacillota	Bacilli	Bacillales	Bacillaceae	Peribacillus	Peribacillus simplex	1478	1	2	0	0	29	24	0	0
Bacteria	Bacillota	Bacilli	Bacillales	Bacillaceae	Pradoshia	Pradoshia sp. D12	2651284	88	80	25	13	45	25	5	1
Bacteria	Bacillota	Bacilli	Bacillales	Bacillaceae	Priestia	Priestia megaterium	1404	1	2	1	0	4	6	0	0
Bacteria	Bacillota	Bacilli	Bacillales	Bacillaceae	Psychrobacillus	Psychrobacillus glaciei	2283160	1	1	2	2	0	1	0	0
Bacteria	Bacillota	Bacilli	Bacillales	Bacillaceae	Psychrobacillus	Psychrobacillus sp. AK 1817	2303505	0	0	0	0	1	0	0	0
Bacteria	Bacillota	Bacilli	Bacillales	Bacillaceae	Psychrobacillus	Psychrobacillus sp. INOP01	2829187	10	11	3	1	10	2	0	0
Bacteria	Bacillota	Bacilli	Bacillales	Bacillaceae	Salicibibacter	Salicibibacter cibi	2743001	0	0	0	0	1	0	0	0
Bacteria	Bacillota	Bacilli	Bacillales	Bacillaceae	Salicibibacter	Salicibibacter halophilus	2502791	0	0	0	0	0	1	0	0
Bacteria	Bacillota	Bacilli	Bacillales	Bacillaceae	Salicibibacter	Salicibibacter kimchii	2099786	0	1	0	0	0	0	0	0
Bacteria	Bacillota	Bacilli	Bacillales	Bacillaceae	Salipaludibacillus	Salipaludibacillus sp. LMS25	2924031	0	0	0	0	1	0	0	0
Bacteria	Bacillota	Bacilli	Bacillales	Bacillaceae	Salisediminibacterium	Salisediminibacterium beveridgei	632773	0	0	0	0	0	1	0	0
Bacteria	Bacillota	Bacilli	Bacillales	Bacillaceae	Shouchella	Shouchella clausii	79880	0	1	1	0	0	0	0	0
Bacteria	Bacillota	Bacilli	Bacillales	Bacillaceae	Siminovitchia	Siminovitchia fortis	254758	0	0	0	1	0	0	0	0
Bacteria	Bacillota	Bacilli	Bacillales	Bacillaceae	Sutcliffiella	Sutcliffiella horikoshii	79883	0	0	0	0	1	0	0	0
Bacteria	Bacillota	Bacilli	Bacillales	Bacillaceae	Sutcliffiella	Sutcliffiella sp. NC1	3004096	0	1	0	0	0	0	0	0
Bacteria	Bacillota	Bacilli	Bacillales	Bacillaceae	Virgibacillus	Virgibacillus natechei	1216297	1	0	0	0	2	0	0	0
Bacteria	Bacillota	Bacilli	Bacillales	Bacillaceae	Virgibacillus	Virgibacillus phasianinus	2017483	0	1	0	0	0	1	0	0
Bacteria	Bacillota	Bacilli	Bacillales	Bacillales Family X. Incertae Sedis	Hydrogenibacillus	Hydrogenibacillus sp. N12	2866627	0	0	0	0	0	0	0	1
Bacteria	Bacillota	Bacilli	Bacillales	Listeriaceae	Brochothrix	Brochothrix thermosphacta	2756	0	0	11	2	0	0	0	0
Bacteria	Bacillota	Bacilli	Bacillales	Listeriaceae	Listeria	Listeria innocua	1642	0	0	0	0	2	0	0	0
Bacteria	Bacillota	Bacilli	Bacillales	Listeriaceae	Listeria	Listeria monocytogenes	1639	1	1	0	0	1	0	0	0
Bacteria	Bacillota	Bacilli	Bacillales	Listeriaceae	Listeria	Listeria sp. PSOL-1	1844999	0	0	1	0	0	0	0	0
Bacteria	Bacillota	Bacilli	Bacillales	NA	Exiguobacterium	Exiguobacterium acetylicum	41170	0	0	1	1	0	0	0	0
Bacteria	Bacillota	Bacilli	Bacillales	NA	Exiguobacterium	Exiguobacterium sp. Helios	2735868	0	1	0	0	0	0	0	0
Bacteria	Bacillota	Bacilli	Bacillales	Paenibacillaceae	Aneurinibacillus	Aneurinibacillus sp. Ricciae_BoGa-3	3022697	0	0	0	0	0	0	1	0
Bacteria	Bacillota	Bacilli	Bacillales	Paenibacillaceae	Brevibacillus	Brevibacillus agri	51101	1	0	0	0	1	0	0	0
Bacteria	Bacillota	Bacilli	Bacillales	Paenibacillaceae	Brevibacillus	Brevibacillus brevis	1393	0	0	0	0	1	0	0	0
Bacteria	Bacillota	Bacilli	Bacillales	Paenibacillaceae	Brevibacillus	Brevibacillus composti	2796470	2	0	0	0	0	0	0	0
Bacteria	Bacillota	Bacilli	Bacillales	Paenibacillaceae	Brevibacillus	Brevibacillus formosus	54913	0	0	0	0	1	0	0	0
Bacteria	Bacillota	Bacilli	Bacillales	Paenibacillaceae	Brevibacillus	Brevibacillus humidisoli	2895522	0	0	0	0	0	0	1	0
Bacteria	Bacillota	Bacilli	Bacillales	Paenibacillaceae	Brevibacillus	Brevibacillus laterosporus	1465	0	0	1	0	0	0	0	0
Bacteria	Bacillota	Bacilli	Bacillales	Paenibacillaceae	Brevibacillus	Brevibacillus marinus	2496837	0	0	0	0	1	0	0	0
Bacteria	Bacillota	Bacilli	Bacillales	Paenibacillaceae	Brevibacillus	Brevibacillus sp. WF146	319501	0	0	0	0	1	0	0	0
Bacteria	Bacillota	Bacilli	Bacillales	Paenibacillaceae	Cohnella	Cohnella abietis	2507935	0	0	1	0	0	0	0	0
Bacteria	Bacillota	Bacilli	Bacillales	Paenibacillaceae	Cohnella	Cohnella candidum	2674991	1	0	0	0	0	0	0	0
Bacteria	Bacillota	Bacilli	Bacillales	Paenibacillaceae	Cohnella	Cohnella cholangitidis	2598458	1	0	0	1	0	0	0	0
Bacteria	Bacillota	Bacilli	Bacillales	Paenibacillaceae	Cohnella	Cohnella herbarum	2728023	0	1	0	1	0	0	0	0
Bacteria	Bacillota	Bacilli	Bacillales	Paenibacillaceae	Cohnella	Cohnella sp. LGH	1619153	0	0	0	0	0	2	0	0
Bacteria	Bacillota	Bacilli	Bacillales	Paenibacillaceae	Paenibacillus	Paenibacillus agaridevorans	171404	0	0	0	0	0	0	0	1
Bacteria	Bacillota	Bacilli	Bacillales	Paenibacillaceae	Paenibacillus	Paenibacillus albicereus	2726185	1	0	0	0	0	0	0	0
Bacteria	Bacillota	Bacilli	Bacillales	Paenibacillaceae	Paenibacillus	Paenibacillus albus	2495582	1	0	0	0	1	0	0	0
Bacteria	Bacillota	Bacilli	Bacillales	Paenibacillaceae	Paenibacillus	Paenibacillus alvei	44250	0	0	0	0	0	1	0	0
Bacteria	Bacillota	Bacilli	Bacillales	Paenibacillaceae	Paenibacillus	Paenibacillus amylolyticus	1451	2	1	0	3	10	5	0	0
Bacteria	Bacillota	Bacilli	Bacillales	Paenibacillaceae	Paenibacillus	Paenibacillus andongensis	2975482	8	2	0	1	16	5	3	7
Bacteria	Bacillota	Bacilli	Bacillales	Paenibacillaceae	Paenibacillus	Paenibacillus antarcticus	253703	2	1	2	0	0	0	0	0
Bacteria	Bacillota	Bacilli	Bacillales	Paenibacillaceae	Paenibacillus	Paenibacillus azoreducens	116718	0	0	0	0	0	1	0	0
Bacteria	Bacillota	Bacilli	Bacillales	Paenibacillaceae	Paenibacillus	Paenibacillus baekrokdamisoli	1712516	0	1	1	2	3	3	1	1
Bacteria	Bacillota	Bacilli	Bacillales	Paenibacillaceae	Paenibacillus	Paenibacillus beijingensis	1126833	0	0	0	1	1	0	0	1
Bacteria	Bacillota	Bacilli	Bacillales	Paenibacillaceae	Paenibacillus	Paenibacillus brasilensis	128574	0	0	0	0	1	0	0	0
Bacteria	Bacillota	Bacilli	Bacillales	Paenibacillaceae	Paenibacillus	Paenibacillus cellulosilyticus	375489	0	0	0	0	1	0	0	0
Bacteria	Bacillota	Bacilli	Bacillales	Paenibacillaceae	Paenibacillus	Paenibacillus chitinolyticus	79263	0	0	1	1	0	0	0	0
Bacteria	Bacillota	Bacilli	Bacillales	Paenibacillaceae	Paenibacillus	Paenibacillus crassostreae	1763538	0	2	1	1	0	0	0	0
Bacteria	Bacillota	Bacilli	Bacillales	Paenibacillaceae	Paenibacillus	Paenibacillus dendritiformis	130049	0	0	0	0	1	0	0	0
Bacteria	Bacillota	Bacilli	Bacillales	Paenibacillaceae	Paenibacillus	Paenibacillus donghaensis	414771	0	1	0	0	1	0	0	0
Bacteria	Bacillota	Bacilli	Bacillales	Paenibacillaceae	Paenibacillus	Paenibacillus durus	44251	0	0	0	0	1	0	0	0
Bacteria	Bacillota	Bacilli	Bacillales	Paenibacillaceae	Paenibacillus	Paenibacillus elgii	189691	0	1	0	0	0	0	0	0
Bacteria	Bacillota	Bacilli	Bacillales	Paenibacillaceae	Paenibacillus	Paenibacillus graminis	189425	0	0	0	0	0	1	0	0
Bacteria	Bacillota	Bacilli	Bacillales	Paenibacillaceae	Paenibacillus	Paenibacillus ihbetae	1870820	0	0	0	0	0	1	0	0
Bacteria	Bacillota	Bacilli	Bacillales	Paenibacillaceae	Paenibacillus	Paenibacillus konkukensis	2020716	0	0	0	1	0	0	0	1
Bacteria	Bacillota	Bacilli	Bacillales	Paenibacillaceae	Paenibacillus	Paenibacillus lautus	1401	0	0	0	0	1	0	0	0
Bacteria	Bacillota	Bacilli	Bacillales	Paenibacillaceae	Paenibacillus	Paenibacillus lutimineralis	2707005	1	0	0	0	0	0	0	0
Bacteria	Bacillota	Bacilli	Bacillales	Paenibacillaceae	Paenibacillus	Paenibacillus lycopersici	2704462	0	0	0	0	1	0	1	0
Bacteria	Bacillota	Bacilli	Bacillales	Paenibacillaceae	Paenibacillus	Paenibacillus macerans	44252	0	0	0	1	0	0	1	0
Bacteria	Bacillota	Bacilli	Bacillales	Paenibacillaceae	Paenibacillus	Paenibacillus mucilaginosus	61624	0	1	0	0	1	2	1	0
Bacteria	Bacillota	Bacilli	Bacillales	Paenibacillaceae	Paenibacillus	Paenibacillus odorifer	189426	0	0	4	1	1	0	0	0
Bacteria	Bacillota	Bacilli	Bacillales	Paenibacillaceae	Paenibacillus	Paenibacillus polymyxa	1406	1	0	0	0	1	0	0	0
Bacteria	Bacillota	Bacilli	Bacillales	Paenibacillaceae	Paenibacillus	Paenibacillus protaetiae	2509456	0	1	1	0	0	0	0	1
Bacteria	Bacillota	Bacilli	Bacillales	Paenibacillaceae	Paenibacillus	Paenibacillus psychroresistens	1778678	2	1	3	1	3	3	2	0
Bacteria	Bacillota	Bacilli	Bacillales	Paenibacillaceae	Paenibacillus	Paenibacillus rhizovicinus	2704463	1	1	0	0	12	2	0	0
Bacteria	Bacillota	Bacilli	Bacillales	Paenibacillaceae	Paenibacillus	Paenibacillus sabinae	365617	1	0	0	0	0	0	0	1
Bacteria	Bacillota	Bacilli	Bacillales	Paenibacillaceae	Paenibacillus	Paenibacillus sp. 32O-W	1695218	0	1	0	0	0	0	0	0
Bacteria	Bacillota	Bacilli	Bacillales	Paenibacillaceae	Paenibacillus	Paenibacillus sp. 37	2607911	0	0	0	0	1	0	0	0
Bacteria	Bacillota	Bacilli	Bacillales	Paenibacillaceae	Paenibacillus	Paenibacillus sp. B01	2660554	2	1	0	1	1	0	0	0
Bacteria	Bacillota	Bacilli	Bacillales	Paenibacillaceae	Paenibacillus	Paenibacillus sp. BIHB 4019	1870819	5	4	1	1	1	1	0	0
Bacteria	Bacillota	Bacilli	Bacillales	Paenibacillaceae	Paenibacillus	Paenibacillus sp. CAA11	1532905	0	0	0	1	0	0	0	0
Bacteria	Bacillota	Bacilli	Bacillales	Paenibacillaceae	Paenibacillus	Paenibacillus sp. DCT19	2211212	1	0	0	0	0	0	0	0
Bacteria	Bacillota	Bacilli	Bacillales	Paenibacillaceae	Paenibacillus	Paenibacillus sp. E222	2748863	0	0	0	0	0	0	0	2
Bacteria	Bacillota	Bacilli	Bacillales	Paenibacillaceae	Paenibacillus	Paenibacillus sp. FSL H7-0357	1536774	1	0	0	0	4	0	0	0
Bacteria	Bacillota	Bacilli	Bacillales	Paenibacillaceae	Paenibacillus	Paenibacillus sp. FSL H7-0737	1536775	0	0	0	0	2	1	0	2
Bacteria	Bacillota	Bacilli	Bacillales	Paenibacillaceae	Paenibacillus	Paenibacillus sp. FSL P4-0081	1536769	0	1	0	0	0	0	0	0
Bacteria	Bacillota	Bacilli	Bacillales	Paenibacillaceae	Paenibacillus	Paenibacillus sp. FSL R5-0345	1536770	1	0	0	0	0	0	0	0
Bacteria	Bacillota	Bacilli	Bacillales	Paenibacillaceae	Paenibacillus	Paenibacillus sp. FSL R5-0912	1536771	0	0	0	0	1	0	0	0
Bacteria	Bacillota	Bacilli	Bacillales	Paenibacillaceae	Paenibacillus	Paenibacillus sp. G2S3	3047872	0	1	0	0	0	0	0	0
Bacteria	Bacillota	Bacilli	Bacillales	Paenibacillaceae	Paenibacillus	Paenibacillus sp. HWE-109	1306526	2	0	1	0	3	0	0	0
Bacteria	Bacillota	Bacilli	Bacillales	Paenibacillaceae	Paenibacillus	Paenibacillus sp. IHBB 10380	1566358	1	3	0	0	1	3	0	0
Bacteria	Bacillota	Bacilli	Bacillales	Paenibacillaceae	Paenibacillus	Paenibacillus sp. JDR-2	324057	0	0	0	0	1	0	0	0
Bacteria	Bacillota	Bacilli	Bacillales	Paenibacillaceae	Paenibacillus	Paenibacillus sp. PHS-Z3	2909671	0	1	0	0	0	1	0	0
Bacteria	Bacillota	Bacilli	Bacillales	Paenibacillaceae	Paenibacillus	Paenibacillus sp. R14(2021)	2859228	1	0	0	0	0	2	0	1
Bacteria	Bacillota	Bacilli	Bacillales	Paenibacillaceae	Paenibacillus	Paenibacillus sp. RUD330	2023772	0	2	0	1	2	0	0	0
Bacteria	Bacillota	Bacilli	Bacillales	Paenibacillaceae	Paenibacillus	Paenibacillus sp. sptzw28	715179	0	0	0	0	1	1	0	0
Bacteria	Bacillota	Bacilli	Bacillales	Paenibacillaceae	Paenibacillus	Paenibacillus sp. YPD9-1	2908839	0	0	0	0	0	0	1	0
Bacteria	Bacillota	Bacilli	Bacillales	Paenibacillaceae	Paenibacillus	Paenibacillus swuensis	1178515	1	0	0	0	0	0	0	0
Bacteria	Bacillota	Bacilli	Bacillales	Paenibacillaceae	Paenibacillus	Paenibacillus terrae	159743	0	0	0	0	1	0	0	0
Bacteria	Bacillota	Bacilli	Bacillales	Paenibacillaceae	Paenibacillus	Paenibacillus thiaminolyticus	49283	0	1	0	0	0	0	0	0
Bacteria	Bacillota	Bacilli	Bacillales	Paenibacillaceae	Paenibacillus	Paenibacillus tritici	1873425	0	0	0	0	2	0	1	0
Bacteria	Bacillota	Bacilli	Bacillales	Paenibacillaceae	Paenibacillus	Paenibacillus woosongensis	307580	0	1	0	0	0	0	0	0
Bacteria	Bacillota	Bacilli	Bacillales	Paenibacillaceae	Paenibacillus	Paenibacillus xylanexedens	528191	0	2	1	0	0	0	0	1
Bacteria	Bacillota	Bacilli	Bacillales	Paenibacillaceae	Saccharibacillus	Saccharibacillus brassicae	2583377	0	0	1	1	0	0	0	0
Bacteria	Bacillota	Bacilli	Bacillales	Paenibacillaceae	Thermobacillus	Thermobacillus composti	377615	0	1	1	0	0	1	0	1
Bacteria	Bacillota	Bacilli	Bacillales	Planococcaceae	Paenisporosarcina	Paenisporosarcina cavernae	2320858	0	0	1	0	0	0	0	0
Bacteria	Bacillota	Bacilli	Bacillales	Planococcaceae	Planococcus	Planococcus glaciei	459472	0	0	2	0	0	0	1	3
Bacteria	Bacillota	Bacilli	Bacillales	Planococcaceae	Planococcus	Planococcus sp. 107-1	2908840	0	1	0	2	0	0	1	0
Bacteria	Bacillota	Bacilli	Bacillales	Planococcaceae	Solibacillus	Solibacillus silvestris	76853	2	0	4	0	2	0	2	1
Bacteria	Bacillota	Bacilli	Bacillales	Planococcaceae	Solibacillus	Solibacillus sp. R5-41	2048654	0	1	0	0	0	1	0	0
Bacteria	Bacillota	Bacilli	Bacillales	Planococcaceae	Solibacillus	Solibacillus sp. ZS111008	2912187	0	0	2	1	0	0	0	0
Bacteria	Bacillota	Bacilli	Bacillales	Planococcaceae	Sporosarcina	Sporosarcina psychrophila	1476	2	1	0	0	1	1	0	0
Bacteria	Bacillota	Bacilli	Bacillales	Planococcaceae	Sporosarcina	Sporosarcina sp. Marseille-Q4063	2810514	3	4	0	0	44	18	0	0
Bacteria	Bacillota	Bacilli	Bacillales	Planococcaceae	Sporosarcina	Sporosarcina sp. Marseille-Q4943	2942204	1	3	0	0	6	0	0	0
Bacteria	Bacillota	Bacilli	Bacillales	Planococcaceae	Sporosarcina	Sporosarcina sp. PTS2304	2283194	0	1	0	0	0	0	0	0
Bacteria	Bacillota	Bacilli	Bacillales	Planococcaceae	Sporosarcina	Sporosarcina sp. resist	2762563	5	1	0	1	0	0	0	0
Bacteria	Bacillota	Bacilli	Bacillales	Planococcaceae	Sporosarcina	Sporosarcina sp. Te-1	2818390	0	0	1	0	0	0	0	0
Bacteria	Bacillota	Bacilli	Bacillales	Planococcaceae	Sporosarcina	Sporosarcina thermotolerans	633404	1	1	2	4	3	2	0	1
Bacteria	Bacillota	Bacilli	Bacillales	Planococcaceae	Sporosarcina	Sporosarcina ureae	1571	0	1	0	0	2	1	0	0
Bacteria	Bacillota	Bacilli	Bacillales	Planococcaceae	Ureibacillus	Ureibacillus thermophilus	367743	1	0	0	0	0	0	0	0
Bacteria	Bacillota	Bacilli	Bacillales	Planococcaceae	Ureibacillus	Ureibacillus thermosphaericus	51173	1	1	0	0	0	0	0	0
Bacteria	Bacillota	Bacilli	Bacillales	Planococcaceae	Viridibacillus	Viridibacillus sp. JNUCC-6	2779527	0	0	1	0	1	0	0	0
Bacteria	Bacillota	Bacilli	Bacillales	Sporolactobacillaceae	Sporolactobacillus	Sporolactobacillus terrae	269673	0	1	0	0	0	0	0	0
Bacteria	Bacillota	Bacilli	Bacillales	Staphylococcaceae	Abyssicoccus	Abyssicoccus albus	1817405	0	0	0	0	0	0	0	1
Bacteria	Bacillota	Bacilli	Bacillales	Staphylococcaceae	Jeotgalicoccus	Jeotgalicoccus saudimassiliensis	1461582	0	1	1	3	0	0	5	2
Bacteria	Bacillota	Bacilli	Bacillales	Staphylococcaceae	Jeotgalicoccus	Jeotgalicoccus sp. WY2	2708346	1	3	4	4	0	0	7	3
Bacteria	Bacillota	Bacilli	Bacillales	Staphylococcaceae	Macrococcus	Macrococcus bohemicus	1903056	1	0	0	0	0	0	0	0
Bacteria	Bacillota	Bacilli	Bacillales	Staphylococcaceae	Mammaliicoccus	Mammaliicoccus lentus	42858	3	4	57	17	0	1	21	15
Bacteria	Bacillota	Bacilli	Bacillales	Staphylococcaceae	Mammaliicoccus	Mammaliicoccus sciuri	1296	4	2	15	2	0	0	0	0
Bacteria	Bacillota	Bacilli	Bacillales	Staphylococcaceae	Mammaliicoccus	Mammaliicoccus sp. Marseille-Q6498	2962659	0	1	0	0	0	0	0	0
Bacteria	Bacillota	Bacilli	Bacillales	Staphylococcaceae	Salinicoccus	Salinicoccus halodurans	407035	3	3	0	1	0	0	0	1
Bacteria	Bacillota	Bacilli	Bacillales	Staphylococcaceae	Salinicoccus	Salinicoccus sp.	1871624	0	0	2	0	0	0	0	0
Bacteria	Bacillota	Bacilli	Bacillales	Staphylococcaceae	Staphylococcus	Staphylococcus arlettae	29378	1	0	0	0	1	0	0	0
Bacteria	Bacillota	Bacilli	Bacillales	Staphylococcaceae	Staphylococcus	Staphylococcus aureus	1280	1	1	4	0	0	0	3	1
Bacteria	Bacillota	Bacilli	Bacillales	Staphylococcaceae	Staphylococcus	Staphylococcus capitis	29388	2	1	0	0	1	0	0	0
Bacteria	Bacillota	Bacilli	Bacillales	Staphylococcaceae	Staphylococcus	Staphylococcus cohnii	29382	0	0	0	1	0	0	0	0
Bacteria	Bacillota	Bacilli	Bacillales	Staphylococcaceae	Staphylococcus	Staphylococcus edaphicus	1955013	0	0	0	0	0	0	0	1
Bacteria	Bacillota	Bacilli	Bacillales	Staphylococcaceae	Staphylococcus	Staphylococcus epidermidis	1282	4	1	2	0	2	1	0	0
Bacteria	Bacillota	Bacilli	Bacillales	Staphylococcaceae	Staphylococcus	Staphylococcus equorum	246432	1	0	5	1	0	0	0	0
Bacteria	Bacillota	Bacilli	Bacillales	Staphylococcaceae	Staphylococcus	Staphylococcus gallinarum	1293	0	0	1	0	0	0	0	0
Bacteria	Bacillota	Bacilli	Bacillales	Staphylococcaceae	Staphylococcus	Staphylococcus hyicus	1284	0	0	1	1	0	0	1	1
Bacteria	Bacillota	Bacilli	Bacillales	Staphylococcaceae	Staphylococcus	Staphylococcus nepalensis	214473	1	4	7	2	0	0	3	0
Bacteria	Bacillota	Bacilli	Bacillales	Staphylococcaceae	Staphylococcus	Staphylococcus pseudoxylosus	2282419	5	3	0	0	0	0	0	0
Bacteria	Bacillota	Bacilli	Bacillales	Staphylococcaceae	Staphylococcus	Staphylococcus saprophyticus	29385	1	0	0	0	0	0	1	0
Bacteria	Bacillota	Bacilli	Bacillales	Staphylococcaceae	Staphylococcus	Staphylococcus shinii	2912228	0	2	0	0	0	0	0	0
Bacteria	Bacillota	Bacilli	Bacillales	Staphylococcaceae	Staphylococcus	Staphylococcus succinus	61015	0	0	3	1	0	0	0	0
Bacteria	Bacillota	Bacilli	Bacillales	Staphylococcaceae	Staphylococcus	Staphylococcus warneri	1292	1	0	0	0	0	0	0	0
Bacteria	Bacillota	Bacilli	Bacillales	Staphylococcaceae	Staphylococcus	Staphylococcus xylosus	1288	0	0	0	0	1	0	0	0
Bacteria	Bacillota	Bacilli	Bacillales	Thermoactinomycetaceae	Kroppenstedtia	Kroppenstedtia eburnea	714067	1	0	0	0	0	0	2	0
Bacteria	Bacillota	Bacilli	Bacillales	Thermoactinomycetaceae	Kroppenstedtia	Kroppenstedtia pulmonis	1380685	1	0	0	0	0	2	0	0
Bacteria	Bacillota	Bacilli	Bacillales	Thermoactinomycetaceae	Laceyella	Laceyella sacchari	37482	0	0	0	0	1	0	1	1
Bacteria	Bacillota	Bacilli	Bacillales	Thermoactinomycetaceae	Novibacillus	Novibacillus thermophilus	1471761	1	0	0	0	1	0	1	0
Bacteria	Bacillota	Bacilli	Bacillales	Thermoactinomycetaceae	Polycladomyces	Polycladomyces abyssicola	1125966	1	0	0	0	0	0	0	0
Bacteria	Bacillota	Bacilli	Bacillales	Thermoactinomycetaceae	Staphylospora	Staphylospora marina	2490858	0	0	0	0	0	1	0	0
Bacteria	Bacillota	Bacilli	Bacillales	Thermoactinomycetaceae	Thermoactinomyces	Thermoactinomyces vulgaris	2026	0	0	0	0	0	0	2	1
Bacteria	Bacillota	Bacilli	Lactobacillales	Aerococcaceae	Aerococcus	Aerococcus urinaeequi	51665	0	0	1	1	0	0	0	0
Bacteria	Bacillota	Bacilli	Lactobacillales	Carnobacteriaceae	Carnobacterium	Carnobacterium divergens	2748	0	0	1	0	0	0	0	0
Bacteria	Bacillota	Bacilli	Lactobacillales	Carnobacteriaceae	Carnobacterium	Carnobacterium maltaromaticum	2751	5	4	0	1	1	0	7	3
Bacteria	Bacillota	Bacilli	Lactobacillales	Carnobacteriaceae	Carnobacterium	Carnobacterium viridans	174587	0	0	1	0	0	0	0	0
Bacteria	Bacillota	Bacilli	Lactobacillales	Carnobacteriaceae	Jeotgalibaca	Jeotgalibaca arthritidis	1868794	0	1	0	0	0	0	0	0
Bacteria	Bacillota	Bacilli	Lactobacillales	Carnobacteriaceae	Jeotgalibaca	Jeotgalibaca dankookensis	708126	0	0	0	0	0	0	1	0
Bacteria	Bacillota	Bacilli	Lactobacillales	Enterococcaceae	Enterococcus	Enterococcus casseliflavus	37734	0	0	1	1	0	0	0	0
Bacteria	Bacillota	Bacilli	Lactobacillales	Enterococcaceae	Enterococcus	Enterococcus cecorum	44008	0	1	0	0	0	0	3	0
Bacteria	Bacillota	Bacilli	Lactobacillales	Enterococcaceae	Enterococcus	Enterococcus faecalis	1351	0	0	1	0	0	0	0	0
Bacteria	Bacillota	Bacilli	Lactobacillales	Enterococcaceae	Enterococcus	Enterococcus hirae	1354	2	0	1	1	0	0	0	0
Bacteria	Bacillota	Bacilli	Lactobacillales	Enterococcaceae	Vagococcus	Vagococcus lutrae	81947	0	1	0	0	0	0	0	0
Bacteria	Bacillota	Bacilli	Lactobacillales	Lactobacillaceae	Lacticaseibacillus	Lacticaseibacillus zeae	57037	0	0	1	0	0	0	0	0
Bacteria	Bacillota	Bacilli	Lactobacillales	Lactobacillaceae	Lactiplantibacillus	Lactiplantibacillus plantarum	1590	0	0	1	0	1	0	0	0
Bacteria	Bacillota	Bacilli	Lactobacillales	Lactobacillaceae	Lactobacillus	Lactobacillus amylovorus	1604	0	0	2	2	0	0	0	0
Bacteria	Bacillota	Bacilli	Lactobacillales	Lactobacillaceae	Lactobacillus	Lactobacillus crispatus	47770	6	1	6	0	0	0	0	0
Bacteria	Bacillota	Bacilli	Lactobacillales	Lactobacillaceae	Lactobacillus	Lactobacillus delbrueckii	1584	1	0	0	0	0	0	0	0
Bacteria	Bacillota	Bacilli	Lactobacillales	Lactobacillaceae	Lactobacillus	Lactobacillus helveticus	1587	1	0	0	0	0	0	0	0
Bacteria	Bacillota	Bacilli	Lactobacillales	Lactobacillaceae	Lactobacillus	Lactobacillus johnsonii	33959	0	1	1	1	0	0	0	0
Bacteria	Bacillota	Bacilli	Lactobacillales	Lactobacillaceae	Latilactobacillus	Latilactobacillus curvatus	28038	0	0	0	1	0	0	0	0
Bacteria	Bacillota	Bacilli	Lactobacillales	Lactobacillaceae	Latilactobacillus	Latilactobacillus sakei	1599	0	0	0	0	1	0	0	0
Bacteria	Bacillota	Bacilli	Lactobacillales	Lactobacillaceae	Leuconostoc	Leuconostoc citreum	33964	0	0	0	0	0	0	1	0
Bacteria	Bacillota	Bacilli	Lactobacillales	Lactobacillaceae	Leuconostoc	Leuconostoc pseudomesenteroides	33968	0	0	2	1	0	1	1	0
Bacteria	Bacillota	Bacilli	Lactobacillales	Lactobacillaceae	Ligilactobacillus	Ligilactobacillus agilis	1601	1	0	0	0	0	0	0	0
Bacteria	Bacillota	Bacilli	Lactobacillales	Lactobacillaceae	Ligilactobacillus	Ligilactobacillus saerimneri	228229	0	0	0	0	0	0	1	0
Bacteria	Bacillota	Bacilli	Lactobacillales	Lactobacillaceae	Ligilactobacillus	Ligilactobacillus salivarius	1624	1	1	7	3	0	0	0	0
Bacteria	Bacillota	Bacilli	Lactobacillales	Lactobacillaceae	Limosilactobacillus	Limosilactobacillus fermentum	1613	0	0	0	0	1	0	0	0
Bacteria	Bacillota	Bacilli	Lactobacillales	Lactobacillaceae	Limosilactobacillus	Limosilactobacillus oris	1632	0	1	2	0	0	0	0	0
Bacteria	Bacillota	Bacilli	Lactobacillales	Lactobacillaceae	Limosilactobacillus	Limosilactobacillus reuteri	1598	0	0	1	2	0	0	0	0
Bacteria	Bacillota	Bacilli	Lactobacillales	Lactobacillaceae	Limosilactobacillus	Limosilactobacillus vaginalis	1633	0	0	1	2	0	0	0	0
Bacteria	Bacillota	Bacilli	Lactobacillales	Lactobacillaceae	Pediococcus	Pediococcus acidilactici	1254	0	1	0	0	0	0	0	0
Bacteria	Bacillota	Bacilli	Lactobacillales	Streptococcaceae	Lactococcus	Lactococcus lactis	1358	1	0	1	2	1	0	2	0
Bacteria	Bacillota	Bacilli	Lactobacillales	Streptococcaceae	Streptococcus	Streptococcus suis	1307	0	1	0	0	0	0	0	0
Bacteria	Bacillota	Bacilli	Lactobacillales	Streptococcaceae	Streptococcus	Streptococcus thermophilus	1308	0	0	0	0	0	1	0	0
Bacteria	Bacillota	Clostridia	Eubacteriales	Cellulosilyticaceae	Cellulosilyticum	Cellulosilyticum lentocellum	29360	0	1	0	0	0	0	0	0
Bacteria	Bacillota	Clostridia	Eubacteriales	Clostridiaceae	Alkaliphilus	Alkaliphilus sp. B6464	2731219	0	0	0	0	1	0	0	0
Bacteria	Bacillota	Clostridia	Eubacteriales	Clostridiaceae	Clostridium	Clostridium argentinense	29341	0	0	0	0	0	1	0	0
Bacteria	Bacillota	Clostridia	Eubacteriales	Clostridiaceae	Clostridium	Clostridium baratii	1561	0	0	0	0	1	0	0	0
Bacteria	Bacillota	Clostridia	Eubacteriales	Clostridiaceae	Clostridium	Clostridium beijerinckii	1520	0	0	0	0	0	0	0	1
Bacteria	Bacillota	Clostridia	Eubacteriales	Clostridiaceae	Clostridium	Clostridium botulinum	1491	0	1	1	0	1	0	1	0
Bacteria	Bacillota	Clostridia	Eubacteriales	Clostridiaceae	Clostridium	Clostridium estertheticum	238834	1	0	3	1	0	0	0	0
Bacteria	Bacillota	Clostridia	Eubacteriales	Clostridiaceae	Clostridium	Clostridium fermenticellae	2068654	0	0	1	0	0	0	0	0
Bacteria	Bacillota	Clostridia	Eubacteriales	Clostridiaceae	Clostridium	Clostridium gelidum	704125	1	2	2	0	1	0	0	0
Bacteria	Bacillota	Clostridia	Eubacteriales	Clostridiaceae	Clostridium	Clostridium pasteurianum	1501	1	0	0	0	0	0	0	0
Bacteria	Bacillota	Clostridia	Eubacteriales	Clostridiaceae	Clostridium	Clostridium perfringens	1502	0	0	1	0	0	0	0	0
Bacteria	Bacillota	Clostridia	Eubacteriales	Clostridiaceae	Clostridium	Clostridium sp. BNL1100	755731	0	1	0	0	0	0	0	0
Bacteria	Bacillota	Clostridia	Eubacteriales	Clostridiaceae	Clostridium	Clostridium sp. SY8519	1042156	0	0	0	0	0	0	0	1
Bacteria	Bacillota	Clostridia	Eubacteriales	Clostridiaceae	Clostridium	Clostridium tagluense	360422	0	2	0	0	0	0	0	0
Bacteria	Bacillota	Clostridia	Eubacteriales	Clostridiaceae	Paraclostridium	Paraclostridium bifermentans	1490	0	0	0	1	0	0	0	0
Bacteria	Bacillota	Clostridia	Eubacteriales	Clostridiaceae	Sarcina	Sarcina sp. JB2	2726954	1	0	0	0	0	0	0	0
Bacteria	Bacillota	Clostridia	Eubacteriales	Clostridiales Family XVII. Incertae Sedis	Thermaerobacter	Thermaerobacter sp. FW80	2546351	0	1	0	0	0	0	1	0
Bacteria	Bacillota	Clostridia	Eubacteriales	Clostridiales Family XVII. Incertae Sedis	Thermaerobacter	Thermaerobacter sp. PB12/4term	2293838	0	0	0	0	0	0	0	1
Bacteria	Bacillota	Clostridia	Eubacteriales	Desulfitobacteriaceae	Dehalobacter	Dehalobacter restrictus	55583	0	1	0	0	0	0	0	0
Bacteria	Bacillota	Clostridia	Eubacteriales	Desulfitobacteriaceae	Dehalobacter	Dehalobacter sp. CF	1131462	0	0	0	1	0	0	0	0
Bacteria	Bacillota	Clostridia	Eubacteriales	Desulfitobacteriaceae	Desulfitobacterium	Desulfitobacterium dichloroeliminans	233055	1	1	0	0	0	0	0	0
Bacteria	Bacillota	Clostridia	Eubacteriales	Desulfitobacteriaceae	Desulfosporosinus	Desulfosporosinus acidiphilus	885581	0	0	0	0	0	0	0	1
Bacteria	Bacillota	Clostridia	Eubacteriales	Desulfitobacteriaceae	Desulfosporosinus	Desulfosporosinus meridiei	79209	0	0	1	1	0	0	0	0
Bacteria	Bacillota	Clostridia	Eubacteriales	Heliobacteriaceae	Heliomicrobium	Heliomicrobium modesticaldum	35701	1	1	0	0	0	0	0	0
Bacteria	Bacillota	Clostridia	Eubacteriales	Lachnospiraceae	Anaerocolumna	Anaerocolumna chitinilytica	1727145	0	0	1	0	0	0	0	0
Bacteria	Bacillota	Clostridia	Eubacteriales	Lachnospiraceae	Anaerocolumna	Anaerocolumna sp. AGMB13025	3039116	0	1	0	0	0	0	0	0
Bacteria	Bacillota	Clostridia	Eubacteriales	Lachnospiraceae	Anaeromicropila	Anaeromicropila herbilytica	2785025	0	0	0	0	0	0	0	1
Bacteria	Bacillota	Clostridia	Eubacteriales	Lachnospiraceae	Anaerostipes	Anaerostipes caccae	105841	0	1	0	0	0	0	0	0
Bacteria	Bacillota	Clostridia	Eubacteriales	Lachnospiraceae	Blautia	Blautia hansenii	1322	0	0	1	0	0	0	0	0
Bacteria	Bacillota	Clostridia	Eubacteriales	Lachnospiraceae	Blautia	Blautia producta	33035	0	0	1	0	0	0	0	0
Bacteria	Bacillota	Clostridia	Eubacteriales	Lachnospiraceae	Blautia	Blautia pseudococcoides	1796616	0	1	0	0	0	1	0	0
Bacteria	Bacillota	Clostridia	Eubacteriales	Lachnospiraceae	Dorea	Dorea longicatena	88431	0	1	0	0	0	0	0	0
Bacteria	Bacillota	Clostridia	Eubacteriales	Lachnospiraceae	Enterocloster	Enterocloster asparagiformis	333367	0	0	0	1	0	0	0	0
Bacteria	Bacillota	Clostridia	Eubacteriales	Lachnospiraceae	Lacrimispora	Lacrimispora sphenoides	29370	0	0	0	0	1	0	0	0
Bacteria	Bacillota	Clostridia	Eubacteriales	Lachnospiraceae	Marvinbryantia	Marvinbryantia formatexigens	168384	0	0	0	0	1	0	0	0
Bacteria	Bacillota	Clostridia	Eubacteriales	Lachnospiraceae	Pseudobutyrivibrio	Pseudobutyrivibrio xylanivorans	185007	0	0	0	0	0	1	0	0
Bacteria	Bacillota	Clostridia	Eubacteriales	Lachnospiraceae	Sellimonas	Sellimonas intestinalis	1653434	0	0	0	0	0	1	0	0
Bacteria	Bacillota	Clostridia	Eubacteriales	NA	Intestinimonas	Intestinimonas butyriciproducens	1297617	0	1	0	0	0	0	0	0
Bacteria	Bacillota	Clostridia	Eubacteriales	NA	Massilistercora	Massilistercora timonensis	2086584	0	0	0	0	0	1	0	0
Bacteria	Bacillota	Clostridia	Eubacteriales	Oscillospiraceae	Anaerotruncus	Anaerotruncus colihominis	169435	2	0	0	0	0	0	0	0
Bacteria	Bacillota	Clostridia	Eubacteriales	Oscillospiraceae	Caproiciproducens	Caproiciproducens sp. NJN-50	2507162	0	0	0	0	0	0	0	1
Bacteria	Bacillota	Clostridia	Eubacteriales	Oscillospiraceae	Ethanoligenens	Ethanoligenens harbinense	253239	0	0	0	1	0	0	1	0
Bacteria	Bacillota	Clostridia	Eubacteriales	Oscillospiraceae	Faecalibacterium	Faecalibacterium sp. HTF-F	2929491	0	0	0	0	0	0	1	0
Bacteria	Bacillota	Clostridia	Eubacteriales	Oscillospiraceae	Faecalibacterium	Faecalibacterium sp. I3-3-33	2929492	0	0	0	1	0	0	0	0
Bacteria	Bacillota	Clostridia	Eubacteriales	Oscillospiraceae	Faecalibacterium	Faecalibacterium sp. I3-3-89	2929493	0	0	0	0	1	0	0	0
Bacteria	Bacillota	Clostridia	Eubacteriales	Oscillospiraceae	Fastidiosipila	Fastidiosipila sanguinis	236753	1	0	0	0	0	0	1	0
Bacteria	Bacillota	Clostridia	Eubacteriales	Oscillospiraceae	Flavonifractor	Flavonifractor plautii	292800	1	0	0	1	0	0	0	3
Bacteria	Bacillota	Clostridia	Eubacteriales	Oscillospiraceae	Pseudoclostridium	Pseudoclostridium thermosuccinogenes	84032	0	1	0	0	1	1	0	0
Bacteria	Bacillota	Clostridia	Eubacteriales	Oscillospiraceae	Pusillibacter	Pusillibacter faecalis	2714358	0	0	0	0	0	1	0	0
Bacteria	Bacillota	Clostridia	Eubacteriales	Oscillospiraceae	Ruminococcus	Ruminococcus albus	1264	0	0	0	0	1	0	0	0
Bacteria	Bacillota	Clostridia	Eubacteriales	Oscillospiraceae	Ruminococcus	Ruminococcus champanellensis	1161942	0	0	0	0	0	1	0	0
Bacteria	Bacillota	Clostridia	Eubacteriales	Oscillospiraceae	Ruthenibacterium	Ruthenibacterium lactatiformans	1550024	0	0	0	0	1	0	0	0
Bacteria	Bacillota	Clostridia	Eubacteriales	Oscillospiraceae	Solibaculum	Solibaculum mannosilyticum	2780922	0	0	0	0	0	0	1	0
Bacteria	Bacillota	Clostridia	Eubacteriales	Oscillospiraceae	Subdoligranulum	Subdoligranulum variabile	214851	0	0	0	0	0	1	0	0
Bacteria	Bacillota	Clostridia	Eubacteriales	Oscillospiraceae	Thermocaproicibacter	Thermocaproicibacter melissae	2966552	0	0	1	0	0	0	0	0
Bacteria	Bacillota	Clostridia	Eubacteriales	Oscillospiraceae	Thermoclostridium	Thermoclostridium stercorarium	1510	0	0	0	0	0	0	1	0
Bacteria	Bacillota	Clostridia	Eubacteriales	Peptococcaceae	Candidatus Desulforudis	Candidatus Desulforudis audaxviator	471827	0	0	0	0	0	1	0	0
Bacteria	Bacillota	Clostridia	Eubacteriales	Peptococcaceae	Candidatus Formimonas	Candidatus Formimonas warabiya	1761012	0	0	0	0	0	0	0	1
Bacteria	Bacillota	Clostridia	Eubacteriales	Peptococcaceae	Desulforamulus	Desulforamulus ferrireducens	1833852	1	0	0	0	1	0	0	0
Bacteria	Bacillota	Clostridia	Eubacteriales	Peptostreptococcaceae	Clostridioides	Clostridioides difficile	1496	1	0	0	0	0	0	0	0
Bacteria	Bacillota	Clostridia	Eubacteriales	Peptostreptococcaceae	Paeniclostridium	Paeniclostridium sordellii	1505	1	0	0	0	1	1	0	0
Bacteria	Bacillota	Clostridia	Eubacteriales	Peptostreptococcaceae	Peptacetobacter	Peptacetobacter hiranonis	89152	0	1	0	0	0	0	0	0
Bacteria	Bacillota	Clostridia	Eubacteriales	Peptostreptococcaceae	Romboutsia	Romboutsia hominis	1507512	1	1	0	0	0	0	0	0
Bacteria	Bacillota	Clostridia	Eubacteriales	Peptostreptococcaceae	Romboutsia	Romboutsia ilealis	1115758	12	24	16	16	6	6	1	0
Bacteria	Bacillota	Clostridia	Eubacteriales	Peptostreptococcaceae	Romboutsia	Romboutsia sp. CE17	2724150	2	2	2	3	0	2	0	0
Bacteria	Bacillota	Clostridia	Eubacteriales	Peptostreptococcaceae	Terrisporobacter	Terrisporobacter hibernicus	2813371	0	1	0	0	1	0	0	0
Bacteria	Bacillota	Clostridia	Eubacteriales	Symbiobacteriaceae	Caldinitratiruptor	Caldinitratiruptor microaerophilus	671077	2	0	2	1	1	1	0	0
Bacteria	Bacillota	Clostridia	Eubacteriales	Symbiobacteriaceae	Symbiobacterium	Symbiobacterium thermophilum	2734	0	0	1	0	2	0	1	0
Bacteria	Bacillota	Clostridia	Eubacteriales	Syntrophomonadaceae	Candidatus Contubernalis	Candidatus Contubernalis alkalaceticum	338645	0	0	0	0	0	0	0	1
Bacteria	Bacillota	Clostridia	Moorellales	Moorellaceae	Moorella	Moorella thermoacetica	1525	0	0	0	0	0	1	0	0
Bacteria	Bacillota	Clostridia	Moorellales	Zhaonellaceae	Zhaonella	Zhaonella formicivorans	2528593	0	0	0	1	0	0	0	0
Bacteria	Bacillota	Clostridia	Thermoanaerobacterales	Thermoanaerobacteraceae	Carboxydothermus	Carboxydothermus hydrogenoformans	129958	0	0	0	0	0	0	0	1
Bacteria	Bacillota	Clostridia	Thermoanaerobacterales	Thermoanaerobacteraceae	Thermacetogenium	Thermacetogenium phaeum	85874	0	0	0	0	1	0	0	0
Bacteria	Bacillota	Clostridia	Thermosediminibacterales	Tepidanaerobacteraceae	Biomaibacter	Biomaibacter acetigenes	2316383	0	0	0	0	0	1	0	0
Bacteria	Bacillota	Erysipelotrichia	Erysipelotrichales	Coprobacillaceae	Thomasclavelia	Thomasclavelia spiroformis	29348	0	0	0	0	0	1	0	0
Bacteria	Bacillota	Erysipelotrichia	Erysipelotrichales	Erysipelotrichaceae	Erysipelothrix	Erysipelothrix inopinata	225084	0	0	0	0	1	0	0	0
Bacteria	Bacillota	Erysipelotrichia	Erysipelotrichales	Erysipelotrichaceae	Faecalibacillus	Faecalibacillus intestinalis	1982626	0	1	0	0	0	0	0	0
Bacteria	Bacillota	Erysipelotrichia	Erysipelotrichales	Erysipelotrichaceae	Intestinibaculum	Intestinibaculum porci	2487118	0	0	0	0	0	1	0	1
Bacteria	Bacillota	Erysipelotrichia	Erysipelotrichales	Turicibacteraceae	Turicibacter	Turicibacter bilis	2735723	0	0	4	1	2	1	0	0
Bacteria	Bacillota	Erysipelotrichia	Erysipelotrichales	Turicibacteraceae	Turicibacter	Turicibacter sanguinis	154288	1	1	0	0	0	1	0	0
Bacteria	Bacillota	Erysipelotrichia	Erysipelotrichales	Turicibacteraceae	Turicibacter	Turicibacter sp. H121	1712675	0	0	1	1	1	0	0	0
Bacteria	Bacillota	Erysipelotrichia	Erysipelotrichales	Turicibacteraceae	Turicibacter	Turicibacter sp. TJ11	2806443	0	1	2	0	0	0	0	0
Bacteria	Bacillota	Limnochordia	Limnochordales	Limnochordaceae	Limnochorda	Limnochorda pilosa	1555112	0	0	1	0	0	0	2	0
Bacteria	Bacillota	Negativicutes	Acidaminococcales	Acidaminococcaceae	Acidaminococcus	Acidaminococcus fermentans	905	0	0	0	0	0	0	1	0
Bacteria	Bacillota	Negativicutes	Selenomonadales	Selenomonadaceae	Selenomonas	Selenomonas sp. oral taxon 136	713030	1	0	0	0	0	0	0	0
Bacteria	Bacillota	Negativicutes	Selenomonadales	Selenomonadaceae	Selenomonas	Selenomonas sputigena	69823	0	0	1	0	0	0	0	1
Bacteria	Bacillota	Negativicutes	Selenomonadales	Sporomusaceae	Pelosinus	Pelosinus fermentans	365349	3	4	1	0	1	1	0	0
Bacteria	Bacillota	Negativicutes	Selenomonadales	Sporomusaceae	Pelosinus	Pelosinus sp. UFO1	484770	2	2	1	0	4	2	0	0
Bacteria	Bacillota	Negativicutes	Veillonellales	Veillonellaceae	Dialister	Dialister succinatiphilus	487173	0	0	0	1	0	0	0	0
Bacteria	Bacillota	Tissierellia	Tissierellales	Peptoniphilaceae	Finegoldia	Finegoldia magna	1260	0	0	1	0	0	0	0	0
Bacteria	Bacillota	Tissierellia	Tissierellales	Peptoniphilaceae	Murdochiella	Murdochiella vaginalis	1852373	0	0	0	0	1	0	0	0
Bacteria	Bacillota	Tissierellia	Tissierellales	Tepidimicrobiaceae	Schnuerera	Schnuerera ultunensis	45497	2	0	0	0	0	1	0	0
Bacteria	Bacillota	Tissierellia	Tissierellales	Tissierellaceae	Tissierella	Tissierella sp. Yu-01	3035694	1	0	0	0	0	0	0	0
Bacteria	Bacteroidota	Bacteroidia	Bacteroidales	Bacteroidaceae	Bacteroides	Bacteroides coprosuis	151276	0	0	0	0	2	0	0	0
Bacteria	Bacteroidota	Bacteroidia	Bacteroidales	Bacteroidaceae	Bacteroides	Bacteroides faecis	674529	1	0	0	0	0	0	0	0
Bacteria	Bacteroidota	Bacteroidia	Bacteroidales	Bacteroidaceae	Bacteroides	Bacteroides fragilis	817	0	0	0	1	0	0	0	0
Bacteria	Bacteroidota	Bacteroidia	Bacteroidales	Bacteroidaceae	Bacteroides	Bacteroides nordii	291645	0	0	0	0	1	0	0	0
Bacteria	Bacteroidota	Bacteroidia	Bacteroidales	Bacteroidaceae	Bacteroides	Bacteroides thetaiotaomicron	818	0	0	1	0	0	1	0	0
Bacteria	Bacteroidota	Bacteroidia	Bacteroidales	Dysgonomonadaceae	Dysgonomonas	Dysgonomonas sp. HDW5B	2714927	0	0	0	0	1	1	0	0
Bacteria	Bacteroidota	Bacteroidia	Bacteroidales	Dysgonomonadaceae	Petrimonas	Petrimonas mucosa	1642646	0	0	0	0	5	3	0	0
Bacteria	Bacteroidota	Bacteroidia	Bacteroidales	Muribaculaceae	Duncaniella	Duncaniella dubosii	2518971	0	1	0	0	0	0	0	0
Bacteria	Bacteroidota	Bacteroidia	Bacteroidales	Muribaculaceae	Muribaculum	Muribaculum gordoncarteri	2530390	0	1	0	0	1	0	0	0
Bacteria	Bacteroidota	Bacteroidia	Bacteroidales	Muribaculaceae	Sodaliphilus	Sodaliphilus pleomorphus	2606626	0	1	1	0	0	0	0	0
Bacteria	Bacteroidota	Bacteroidia	Bacteroidales	Paludibacteraceae	Paludibacter	Paludibacter propionicigenes	185300	0	0	2	1	0	1	0	0
Bacteria	Bacteroidota	Bacteroidia	Bacteroidales	Porphyromonadaceae	Porphyromonas	Porphyromonas gingivalis	837	0	0	0	1	0	0	0	0
Bacteria	Bacteroidota	Bacteroidia	Bacteroidales	Porphyromonadaceae	Porphyromonas	Porphyromonas sp. oral taxon 275	712435	0	0	1	0	0	0	0	0
Bacteria	Bacteroidota	Bacteroidia	Bacteroidales	Prevotellaceae	Hoylesella	Hoylesella buccalis	28127	0	0	0	0	0	0	0	1
Bacteria	Bacteroidota	Bacteroidia	Bacteroidales	Prevotellaceae	Paraprevotella	Paraprevotella clara	454154	0	1	1	0	0	0	0	0
Bacteria	Bacteroidota	Bacteroidia	Bacteroidales	Prevotellaceae	Prevotella	Prevotella communis	2913614	0	0	1	0	0	0	0	0
Bacteria	Bacteroidota	Bacteroidia	Bacteroidales	Prevotellaceae	Prevotella	Prevotella corporis	28128	0	0	0	0	0	1	0	0
Bacteria	Bacteroidota	Bacteroidia	Bacteroidales	Prevotellaceae	Prevotella	Prevotella dentalis	52227	0	0	0	0	0	0	1	0
Bacteria	Bacteroidota	Bacteroidia	Bacteroidales	Prevotellaceae	Prevotella	Prevotella intermedia	28131	1	0	0	1	0	0	0	0
Bacteria	Bacteroidota	Bacteroidia	Bacteroidales	Prevotellaceae	Prevotella	Prevotella jejuni	1177574	0	1	0	0	0	0	0	0
Bacteria	Bacteroidota	Bacteroidia	Bacteroidales	Prevotellaceae	Prevotella	Prevotella ruminicola	839	0	0	0	1	0	0	0	0
Bacteria	Bacteroidota	Bacteroidia	Bacteroidales	Prevotellaceae	Prevotella	Prevotella sp. Rep29	2691580	0	0	0	0	0	1	0	0
Bacteria	Bacteroidota	Bacteroidia	Bacteroidales	Prevotellaceae	Prevotella	Prevotella veroralis	28137	0	0	0	0	1	0	0	0
Bacteria	Bacteroidota	Bacteroidia	Bacteroidales	Prevotellaceae	Pseudoprevotella	Pseudoprevotella muciniphila	2133944	0	0	1	0	0	0	0	0
Bacteria	Bacteroidota	Bacteroidia	Bacteroidales	Prevotellaceae	Segatella	Segatella copri	165179	0	0	0	0	0	1	0	0
Bacteria	Bacteroidota	Bacteroidia	Bacteroidales	Rikenellaceae	Alistipes	Alistipes communis	2585118	0	0	0	0	1	0	0	0
Bacteria	Bacteroidota	Bacteroidia	Bacteroidales	Rikenellaceae	Alistipes	Alistipes dispar	2585119	0	0	0	0	0	1	0	1
Bacteria	Bacteroidota	Bacteroidia	Bacteroidales	Rikenellaceae	Alistipes	Alistipes finegoldii	214856	0	1	0	0	0	0	0	1
Bacteria	Bacteroidota	Bacteroidia	Bacteroidales	Rikenellaceae	Alistipes	Alistipes ihumii	1470347	1	1	0	0	0	0	2	0
Bacteria	Bacteroidota	Bacteroidia	Bacteroidales	Rikenellaceae	Alistipes	Alistipes indistinctus	626932	1	0	0	0	0	1	0	0
Bacteria	Bacteroidota	Bacteroidia	Bacteroidales	Rikenellaceae	Alistipes	Alistipes onderdonkii	328813	0	0	0	0	1	0	0	0
Bacteria	Bacteroidota	Bacteroidia	Bacteroidales	Tannerellaceae	Parabacteroides	Parabacteroides distasonis	823	0	0	0	0	0	0	0	1
Bacteria	Bacteroidota	Bacteroidia	Bacteroidales	Tannerellaceae	Parabacteroides	Parabacteroides goldsteinii	328812	0	0	0	0	1	0	0	0
Bacteria	Bacteroidota	Bacteroidia	Marinilabiliales	Marinilabiliaceae	Alkaliflexus	Alkaliflexus sp. Ai-910	2949635	0	0	0	0	14	9	0	0
Bacteria	Bacteroidota	Bacteroidia	Marinilabiliales	Marinilabiliaceae	Alkalitalea	Alkalitalea saponilacus	889453	0	0	1	1	0	0	0	0
Bacteria	Bacteroidota	Bacteroidia	Marinilabiliales	Prolixibacteraceae	Draconibacterium	Draconibacterium orientale	1168034	0	0	1	0	0	0	0	0
Bacteria	Bacteroidota	Chitinophagia	Chitinophagales	Chitinophagaceae	Arachidicoccus	Arachidicoccus ginsenosidivorans	496057	1	4	1	0	6	10	0	1
Bacteria	Bacteroidota	Chitinophagia	Chitinophagales	Chitinophagaceae	Arachidicoccus	Arachidicoccus soli	2341117	63	101	3	1	219	162	0	0
Bacteria	Bacteroidota	Chitinophagia	Chitinophagales	Chitinophagaceae	Arachidicoccus	Arachidicoccus sp. B3-10	2545455	0	0	3	0	0	1	0	0
Bacteria	Bacteroidota	Chitinophagia	Chitinophagales	Chitinophagaceae	Arachidicoccus	Arachidicoccus sp. BS20	1850526	0	2	0	0	0	0	0	0
Bacteria	Bacteroidota	Chitinophagia	Chitinophagales	Chitinophagaceae	Arachidicoccus	Arachidicoccus terrestris	2875539	0	0	1	0	1	5	0	0
Bacteria	Bacteroidota	Chitinophagia	Chitinophagales	Chitinophagaceae	Chitinophaga	Chitinophaga agri	2703787	0	0	1	0	0	0	0	0
Bacteria	Bacteroidota	Chitinophagia	Chitinophagales	Chitinophagaceae	Chitinophaga	Chitinophaga caeni	2029983	1	0	0	0	2	1	0	0
Bacteria	Bacteroidota	Chitinophagia	Chitinophagales	Chitinophagaceae	Chitinophaga	Chitinophaga filiformis	104663	0	2	1	0	3	0	1	0
Bacteria	Bacteroidota	Chitinophagia	Chitinophagales	Chitinophagaceae	Chitinophaga	Chitinophaga horti	2920382	0	0	0	0	1	0	0	0
Bacteria	Bacteroidota	Chitinophagia	Chitinophagales	Chitinophagaceae	Chitinophaga	Chitinophaga oryzae	2725414	0	0	0	0	0	0	0	1
Bacteria	Bacteroidota	Chitinophagia	Chitinophagales	Chitinophagaceae	Chitinophaga	Chitinophaga pinensis	79329	1	1	0	0	0	1	1	1
Bacteria	Bacteroidota	Chitinophagia	Chitinophagales	Chitinophagaceae	Chitinophaga	Chitinophaga sp. HK235	2952571	5	2	3	0	3	1	7	4
Bacteria	Bacteroidota	Chitinophagia	Chitinophagales	Chitinophagaceae	Chitinophaga	Chitinophaga sp. XS-30	2604421	0	1	1	0	0	0	1	0
Bacteria	Bacteroidota	Chitinophagia	Chitinophagales	Chitinophagaceae	Ferruginibacter	Ferruginibacter albus	2875540	3	1	3	2	4	1	0	1
Bacteria	Bacteroidota	Chitinophagia	Chitinophagales	Chitinophagaceae	Ferruginibacter	Ferruginibacter lapsinanis	563172	5	6	9	6	14	18	0	0
Bacteria	Bacteroidota	Chitinophagia	Chitinophagales	Chitinophagaceae	Filimonas	Filimonas lacunae	477680	2	3	0	1	1	1	0	0
Bacteria	Bacteroidota	Chitinophagia	Chitinophagales	Chitinophagaceae	Flavihumibacter	Flavihumibacter fluvii	2838157	3	5	5	0	8	1	1	0
Bacteria	Bacteroidota	Chitinophagia	Chitinophagales	Chitinophagaceae	Flavihumibacter	Flavihumibacter rivuli	2838156	0	1	1	0	2	1	1	1
Bacteria	Bacteroidota	Chitinophagia	Chitinophagales	Chitinophagaceae	Flavisolibacter	Flavisolibacter ginsenosidimutans	661481	1	4	1	0	7	1	0	0
Bacteria	Bacteroidota	Chitinophagia	Chitinophagales	Chitinophagaceae	Flavisolibacter	Flavisolibacter tropicus	1492898	0	1	0	2	0	0	0	0
Bacteria	Bacteroidota	Chitinophagia	Chitinophagales	Chitinophagaceae	Lacibacter	Lacibacter sp. S13-6-22	2760713	1	0	2	4	0	2	0	0
Bacteria	Bacteroidota	Chitinophagia	Chitinophagales	Chitinophagaceae	Niabella	Niabella ginsenosidivorans	1176587	3	0	1	0	1	1	1	0
Bacteria	Bacteroidota	Chitinophagia	Chitinophagales	Chitinophagaceae	Niabella	Niabella soli	446683	0	0	0	0	3	1	0	0
Bacteria	Bacteroidota	Chitinophagia	Chitinophagales	Chitinophagaceae	Niastella	Niastella koreensis	354356	18	11	16	11	73	57	17	11
Bacteria	Bacteroidota	Chitinophagia	Chitinophagales	Chitinophagaceae	Panacibacter	Panacibacter ginsenosidivorans	1813871	7	5	7	4	11	3	1	1
Bacteria	Bacteroidota	Chitinophagia	Chitinophagales	Chitinophagaceae	Paraflavitalea	Paraflavitalea soli	2315862	3	3	2	1	3	2	3	2
Bacteria	Bacteroidota	Chitinophagia	Chitinophagales	Chitinophagaceae	Phnomibacter	Phnomibacter ginsenosidimutans	2676868	3	3	1	0	0	0	0	0
Bacteria	Bacteroidota	Chitinophagia	Chitinophagales	Chitinophagaceae	Pseudobacter	Pseudobacter ginsenosidimutans	661488	4	0	2	1	1	2	0	0
Bacteria	Bacteroidota	Chitinophagia	Chitinophagales	Chitinophagaceae	Pseudocnuella	Pseudocnuella soli	2502779	1	1	1	2	2	1	0	0
Bacteria	Bacteroidota	Chitinophagia	Chitinophagales	Chitinophagaceae	Sediminibacterium	Sediminibacterium sp. TEGAF015	575378	0	1	2	0	3	3	0	0
Bacteria	Bacteroidota	Cytophagia	Cytophagales	Amoebophilaceae	Candidatus Cardinium	Cardinium endosymbiont of Oedothorax gibbosus	931101	0	0	1	0	0	0	0	0
Bacteria	Bacteroidota	Cytophagia	Cytophagales	Cyclobacteriaceae	Algoriphagus	Algoriphagus sanaruensis	1727163	1	1	0	0	1	0	0	0
Bacteria	Bacteroidota	Cytophagia	Cytophagales	Cyclobacteriaceae	Algoriphagus	Algoriphagus sp. NBT04N3	2705473	0	0	0	0	0	1	0	0
Bacteria	Bacteroidota	Cytophagia	Cytophagales	Cyclobacteriaceae	Aquiflexum	Aquiflexum balticum	280473	0	0	1	0	0	0	0	0
Bacteria	Bacteroidota	Cytophagia	Cytophagales	Cyclobacteriaceae	Belliella	Belliella baltica	232259	0	0	0	0	0	2	0	0
Bacteria	Bacteroidota	Cytophagia	Cytophagales	Cyclobacteriaceae	Echinicola	Echinicola marina	2859768	0	0	0	0	0	1	0	0
Bacteria	Bacteroidota	Cytophagia	Cytophagales	Cyclobacteriaceae	Echinicola	Echinicola soli	2591634	0	0	0	0	2	2	0	0
Bacteria	Bacteroidota	Cytophagia	Cytophagales	Cyclobacteriaceae	Echinicola	Echinicola vietnamensis	390884	0	0	0	0	2	0	0	0
Bacteria	Bacteroidota	Cytophagia	Cytophagales	Cytophagaceae	Aquirufa	Aquirufa antheringensis	2516559	0	0	1	0	0	0	0	0
Bacteria	Bacteroidota	Cytophagia	Cytophagales	Cytophagaceae	Cytophaga	Cytophaga hutchinsonii	985	13	13	19	10	7	3	2	0
Bacteria	Bacteroidota	Cytophagia	Cytophagales	Cytophagaceae	Rhodocytophaga	Rhodocytophaga rosea	2704465	0	0	1	0	0	0	0	0
Bacteria	Bacteroidota	Cytophagia	Cytophagales	Cytophagaceae	Spirosoma	Spirosoma aerolatum	1211326	0	0	0	1	0	0	0	0
Bacteria	Bacteroidota	Cytophagia	Cytophagales	Cytophagaceae	Spirosoma	Spirosoma aureum	2692134	1	0	0	0	0	1	0	0
Bacteria	Bacteroidota	Cytophagia	Cytophagales	Cytophagaceae	Spirosoma	Spirosoma endbachense	2666025	1	0	1	0	1	1	1	0
Bacteria	Bacteroidota	Cytophagia	Cytophagales	Cytophagaceae	Spirosoma	Spirosoma montaniterrae	1178516	0	0	0	0	0	0	0	1
Bacteria	Bacteroidota	Cytophagia	Cytophagales	Cytophagaceae	Spirosoma	Spirosoma oryzicola	2898794	0	0	0	0	0	0	0	1
Bacteria	Bacteroidota	Cytophagia	Cytophagales	Cytophagaceae	Spirosoma	Spirosoma pollinicola	2057025	0	1	4	3	0	0	1	0
Bacteria	Bacteroidota	Cytophagia	Cytophagales	Cytophagaceae	Spirosoma	Spirosoma radiotolerans	1379870	0	0	1	0	0	0	0	1
Bacteria	Bacteroidota	Cytophagia	Cytophagales	Cytophagaceae	Spirosoma	Spirosoma rhododendri	2728024	0	1	0	0	0	0	0	0
Bacteria	Bacteroidota	Cytophagia	Cytophagales	Cytophagaceae	Spirosoma	Spirosoma sp. KCTC 42546	2520506	1	2	1	1	2	0	0	1
Bacteria	Bacteroidota	Cytophagia	Cytophagales	Cytophagaceae	Spirosoma	Spirosoma sp. KCTC 72228	2710596	0	0	0	0	1	0	1	0
Bacteria	Bacteroidota	Cytophagia	Cytophagales	Cytophagaceae	Spirosoma	Spirosoma sp. KUDC1026	2745947	1	0	0	0	0	0	0	0
Bacteria	Bacteroidota	Cytophagia	Cytophagales	Cytophagaceae	Spirosoma	Spirosoma taeanense	2735870	0	1	0	0	1	0	1	0
Bacteria	Bacteroidota	Cytophagia	Cytophagales	Cytophagaceae	Tellurirhabdus	Tellurirhabdus rosea	2674997	0	0	0	1	0	0	0	0
Bacteria	Bacteroidota	Cytophagia	Cytophagales	Fulvivirgaceae	Chryseolinea	Chryseolinea soli	2321403	6	2	6	0	5	3	0	0
Bacteria	Bacteroidota	Cytophagia	Cytophagales	Hymenobacteraceae	Hymenobacter	Hymenobacter baengnokdamensis	2615203	0	0	0	0	0	1	1	1
Bacteria	Bacteroidota	Cytophagia	Cytophagales	Hymenobacteraceae	Hymenobacter	Hymenobacter canadensis	2999067	0	0	0	0	1	0	0	0
Bacteria	Bacteroidota	Cytophagia	Cytophagales	Hymenobacteraceae	Hymenobacter	Hymenobacter jejuensis	2502781	0	0	0	2	0	0	0	0
Bacteria	Bacteroidota	Cytophagia	Cytophagales	Hymenobacteraceae	Hymenobacter	Hymenobacter monticola	1705399	0	1	0	1	4	1	2	1
Bacteria	Bacteroidota	Cytophagia	Cytophagales	Hymenobacteraceae	Hymenobacter	Hymenobacter nivis	1850093	0	0	0	0	0	0	1	0
Bacteria	Bacteroidota	Cytophagia	Cytophagales	Hymenobacteraceae	Hymenobacter	Hymenobacter psoromatis	1484116	1	0	0	0	0	0	0	1
Bacteria	Bacteroidota	Cytophagia	Cytophagales	Hymenobacteraceae	Hymenobacter	Hymenobacter sedentarius	1411621	0	0	1	0	0	1	0	0
Bacteria	Bacteroidota	Cytophagia	Cytophagales	Hymenobacteraceae	Hymenobacter	Hymenobacter sediminicola	2761579	0	0	0	0	0	0	0	2
Bacteria	Bacteroidota	Cytophagia	Cytophagales	Hymenobacteraceae	Hymenobacter	Hymenobacter sp. 5317J-9	2932250	0	0	3	3	1	1	2	2
Bacteria	Bacteroidota	Cytophagia	Cytophagales	Hymenobacteraceae	Hymenobacter	Hymenobacter sp. 5413J-13	2932251	0	0	1	0	0	0	0	1
Bacteria	Bacteroidota	Cytophagia	Cytophagales	Hymenobacteraceae	Hymenobacter	Hymenobacter sp. APR13	1356852	1	0	0	0	0	0	0	0
Bacteria	Bacteroidota	Cytophagia	Cytophagales	Hymenobacteraceae	Hymenobacter	Hymenobacter sp. BRD128	2675878	0	0	0	1	1	0	1	2
Bacteria	Bacteroidota	Cytophagia	Cytophagales	Hymenobacteraceae	Hymenobacter	Hymenobacter sp. DG01	2584940	0	1	0	0	0	0	0	0
Bacteria	Bacteroidota	Cytophagia	Cytophagales	Hymenobacteraceae	Hymenobacter	Hymenobacter sp. DG25A	1385663	1	0	0	0	0	0	0	0
Bacteria	Bacteroidota	Cytophagia	Cytophagales	Hymenobacteraceae	Hymenobacter	Hymenobacter sp. NBH84	2596915	0	1	0	0	0	0	0	1
Bacteria	Bacteroidota	Cytophagia	Cytophagales	Hymenobacteraceae	Hymenobacter	Hymenobacter sp. PAMC 26628	1484118	0	0	0	0	0	0	1	2
Bacteria	Bacteroidota	Cytophagia	Cytophagales	Hymenobacteraceae	Hymenobacter	Hymenobacter sp. YIM 151500-1	2987689	0	0	0	0	1	0	0	0
Bacteria	Bacteroidota	Cytophagia	Cytophagales	Hymenobacteraceae	Hymenobacter	Hymenobacter swuensis	1446467	0	0	0	2	0	0	0	0
Bacteria	Bacteroidota	Cytophagia	Cytophagales	Hymenobacteraceae	Hymenobacter	Hymenobacter tibetensis	497967	0	1	1	0	0	1	0	0
Bacteria	Bacteroidota	Cytophagia	Cytophagales	Hymenobacteraceae	Nibribacter	Nibribacter ruber	2698458	0	0	0	0	0	0	1	0
Bacteria	Bacteroidota	Cytophagia	Cytophagales	Hymenobacteraceae	Pontibacter	Pontibacter actiniarum	323450	0	0	0	0	0	0	1	0
Bacteria	Bacteroidota	Cytophagia	Cytophagales	Hymenobacteraceae	Pontibacter	Pontibacter akesuensis	388950	1	0	0	0	0	0	0	0
Bacteria	Bacteroidota	Cytophagia	Cytophagales	Hymenobacteraceae	Pontibacter	Pontibacter pudoricolor	2694930	0	0	0	0	1	0	0	0
Bacteria	Bacteroidota	Cytophagia	Cytophagales	Hymenobacteraceae	Pontibacter	Pontibacter russatus	2694929	1	0	0	0	1	0	0	0
Bacteria	Bacteroidota	Cytophagia	Cytophagales	Hymenobacteraceae	Pontibacter	Pontibacter sp. SGAir0037	2571030	0	0	0	0	0	1	0	0
Bacteria	Bacteroidota	Cytophagia	Cytophagales	Hymenobacteraceae	Pontibacter	Pontibacter sp. XAAS-72	2592049	0	1	0	0	0	0	0	0
Bacteria	Bacteroidota	Cytophagia	Cytophagales	Hymenobacteraceae	Rufibacter	Rufibacter tibetensis	512763	0	0	0	0	0	1	0	0
Bacteria	Bacteroidota	Cytophagia	Cytophagales	Mangrovivirgaceae	Mangrovivirga	Mangrovivirga cuniculi	2715131	0	1	0	0	0	0	0	0
Bacteria	Bacteroidota	Cytophagia	Cytophagales	Marivirgaceae	Marivirga	Marivirga tractuosa	1006	1	0	0	0	0	1	0	0
Bacteria	Bacteroidota	Cytophagia	Cytophagales	Reichenbachiellaceae	Reichenbachiella	Reichenbachiella sp. Wsw4-B4	2979869	0	0	0	0	1	0	0	0
Bacteria	Bacteroidota	Cytophagia	Cytophagales	Spirosomaceae	Dyadobacter	Dyadobacter chenhuakuii	2909339	0	7	4	1	11	9	1	2
Bacteria	Bacteroidota	Cytophagia	Cytophagales	Spirosomaceae	Dyadobacter	Dyadobacter chenwenxiniae	2906456	1	0	0	1	2	1	0	0
Bacteria	Bacteroidota	Cytophagia	Cytophagales	Spirosomaceae	Dyadobacter	Dyadobacter fanqingshengii	2906443	1	0	1	0	3	0	1	2
Bacteria	Bacteroidota	Cytophagia	Cytophagales	Spirosomaceae	Dyadobacter	Dyadobacter fermentans	94254	1	0	0	0	6	5	0	0
Bacteria	Bacteroidota	Cytophagia	Cytophagales	Spirosomaceae	Dyadobacter	Dyadobacter pollutisoli	2910158	1	1	1	4	32	19	0	1
Bacteria	Bacteroidota	Cytophagia	Cytophagales	Spirosomaceae	Dyadobacter	Dyadobacter sandarakinus	2747268	0	3	0	0	0	0	0	0
Bacteria	Bacteroidota	Cytophagia	Cytophagales	Spirosomaceae	Dyadobacter	Dyadobacter sp. NIV53	2861765	1	1	0	0	1	3	0	1
Bacteria	Bacteroidota	Cytophagia	Cytophagales	Spirosomaceae	Emticicia	Emticicia sp. 21SJ11W-3	2916755	1	4	3	0	1	1	0	0
Bacteria	Bacteroidota	Cytophagia	Cytophagales	Spirosomaceae	Fibrella	Fibrella aestuarina	651143	1	0	0	0	0	0	0	2
Bacteria	Bacteroidota	Cytophagia	Cytophagales	Spirosomaceae	Fibrella	Fibrella sp. ES10-3-2-2	1834519	0	0	1	0	0	0	0	0
Bacteria	Bacteroidota	Cytophagia	Cytophagales	Spirosomaceae	Larkinella	Larkinella insperata	332158	1	1	0	1	0	0	0	1
Bacteria	Bacteroidota	Cytophagia	Cytophagales	Spirosomaceae	Larkinella	Larkinella sp. IE-0392	2907205	0	0	0	0	0	0	1	0
Bacteria	Bacteroidota	Cytophagia	Cytophagales	Spirosomaceae	Leadbetterella	Leadbetterella byssophila	316068	0	0	0	0	1	0	0	0
Bacteria	Bacteroidota	Cytophagia	Cytophagales	Spirosomaceae	Marinilongibacter	Marinilongibacter aquaticus	2975157	0	0	0	0	3	1	0	0
Bacteria	Bacteroidota	Cytophagia	Cytophagales	Spirosomaceae	Runella	Runella slithyformis	106	0	0	1	0	1	1	0	0
Bacteria	Bacteroidota	Flavobacteriia	Flavobacteriales	Blattabacteriaceae	Blattabacterium	Blattabacterium cuenoti	1653831	0	0	0	0	1	0	0	0
Bacteria	Bacteroidota	Flavobacteriia	Flavobacteriales	Blattabacteriaceae	Blattabacterium	Blattabacterium sp. (Blatta orientalis)	367806	0	0	0	0	0	1	0	0
Bacteria	Bacteroidota	Flavobacteriia	Flavobacteriales	Crocinitomicaceae	Fluviicola	Fluviicola taffensis	191579	6	2	3	2	2	0	0	0
Bacteria	Bacteroidota	Flavobacteriia	Flavobacteriales	Crocinitomicaceae	Paracrocinitomix	Paracrocinitomix mangrovi	2862509	1	0	0	0	0	0	0	0
Bacteria	Bacteroidota	Flavobacteriia	Flavobacteriales	Flavobacteriaceae	Aequorivita	Aequorivita sp. Ant34-E75	3040348	0	0	0	0	1	1	0	0
Bacteria	Bacteroidota	Flavobacteriia	Flavobacteriales	Flavobacteriaceae	Aequorivita	Aequorivita sp. H23M31	2494375	0	0	1	0	5	6	0	0
Bacteria	Bacteroidota	Flavobacteriia	Flavobacteriales	Flavobacteriaceae	Aequorivita	Aequorivita sublithincola	101385	0	0	0	0	1	0	0	0
Bacteria	Bacteroidota	Flavobacteriia	Flavobacteriales	Flavobacteriaceae	Antarcticibacterium	Antarcticibacterium arcticum	2585771	0	0	0	1	0	0	0	0
Bacteria	Bacteroidota	Flavobacteriia	Flavobacteriales	Flavobacteriaceae	Antarcticibacterium	Antarcticibacterium flavum	2058175	0	0	0	0	3	0	0	0
Bacteria	Bacteroidota	Flavobacteriia	Flavobacteriales	Flavobacteriaceae	Aquimarina	Aquimarina sp. AD10	1714849	1	0	0	0	0	0	0	0
Bacteria	Bacteroidota	Flavobacteriia	Flavobacteriales	Flavobacteriaceae	Aquimarina	Aquimarina sp. ERC-38	2949996	0	0	1	0	0	0	0	0
Bacteria	Bacteroidota	Flavobacteriia	Flavobacteriales	Flavobacteriaceae	Aquimarina	Aquimarina sp. TRL1	2736252	0	0	0	0	0	1	0	0
Bacteria	Bacteroidota	Flavobacteriia	Flavobacteriales	Flavobacteriaceae	Arenibacter	Arenibacter algicola	616991	0	0	0	0	8	2	0	1
Bacteria	Bacteroidota	Flavobacteriia	Flavobacteriales	Flavobacteriaceae	Aureibaculum	Aureibaculum algae	2584122	0	2	0	0	0	0	0	0
Bacteria	Bacteroidota	Flavobacteriia	Flavobacteriales	Flavobacteriaceae	Capnocytophaga	Capnocytophaga haemolytica	45243	1	0	0	0	0	0	0	0
Bacteria	Bacteroidota	Flavobacteriia	Flavobacteriales	Flavobacteriaceae	Capnocytophaga	Capnocytophaga stomatis	1848904	0	0	0	0	1	0	0	0
Bacteria	Bacteroidota	Flavobacteriia	Flavobacteriales	Flavobacteriaceae	Christiangramia	Christiangramia flava	1486245	0	0	0	0	2	0	0	0
Bacteria	Bacteroidota	Flavobacteriia	Flavobacteriales	Flavobacteriaceae	Christiangramia	Christiangramia fulva	2126553	0	0	0	0	0	1	0	0
Bacteria	Bacteroidota	Flavobacteriia	Flavobacteriales	Flavobacteriaceae	Christiangramia	Gramella sp. MAR_2010_147	1250205	0	0	1	0	0	0	0	0
Bacteria	Bacteroidota	Flavobacteriia	Flavobacteriales	Flavobacteriaceae	Flavobacterium	Flavobacterium aestivum	3003257	2	0	1	0	0	2	0	0
Bacteria	Bacteroidota	Flavobacteriia	Flavobacteriales	Flavobacteriaceae	Flavobacterium	Flavobacterium album	2175091	1	0	0	0	0	0	0	0
Bacteria	Bacteroidota	Flavobacteriia	Flavobacteriales	Flavobacteriaceae	Flavobacterium	Flavobacterium alkalisoli	2602769	0	0	0	0	0	1	0	0
Bacteria	Bacteroidota	Flavobacteriia	Flavobacteriales	Flavobacteriaceae	Flavobacterium	Flavobacterium anhuiense	459526	0	0	1	0	1	1	0	0
Bacteria	Bacteroidota	Flavobacteriia	Flavobacteriales	Flavobacteriaceae	Flavobacterium	Flavobacterium aquiphilum	3003261	1	1	6	1	2	0	0	0
Bacteria	Bacteroidota	Flavobacteriia	Flavobacteriales	Flavobacteriaceae	Flavobacterium	Flavobacterium arcticum	1784713	0	0	0	0	0	0	0	1
Bacteria	Bacteroidota	Flavobacteriia	Flavobacteriales	Flavobacteriaceae	Flavobacterium	Flavobacterium bizetiae	2704140	1	0	12	4	2	2	0	0
Bacteria	Bacteroidota	Flavobacteriia	Flavobacteriales	Flavobacteriaceae	Flavobacterium	Flavobacterium cerinum	2502784	2	0	0	0	0	0	0	0
Bacteria	Bacteroidota	Flavobacteriia	Flavobacteriales	Flavobacteriaceae	Flavobacterium	Flavobacterium collinsii	1114861	0	0	0	1	0	0	0	0
Bacteria	Bacteroidota	Flavobacteriia	Flavobacteriales	Flavobacteriaceae	Flavobacterium	Flavobacterium commune	1306519	1	0	4	0	3	9	0	0
Bacteria	Bacteroidota	Flavobacteriia	Flavobacteriales	Flavobacteriaceae	Flavobacterium	Flavobacterium crocinum	2183896	0	0	2	1	0	0	0	0
Bacteria	Bacteroidota	Flavobacteriia	Flavobacteriales	Flavobacteriaceae	Flavobacterium	Flavobacterium eburneipallidum	3003263	1	2	5	1	0	2	0	0
Bacteria	Bacteroidota	Flavobacteriia	Flavobacteriales	Flavobacteriaceae	Flavobacterium	Flavobacterium endoglycinae	2816357	0	2	3	0	1	2	0	1
Bacteria	Bacteroidota	Flavobacteriia	Flavobacteriales	Flavobacteriaceae	Flavobacterium	Flavobacterium faecale	1355330	0	1	0	0	0	0	0	0
Bacteria	Bacteroidota	Flavobacteriia	Flavobacteriales	Flavobacteriaceae	Flavobacterium	Flavobacterium flavigenum	3003258	0	5	8	0	1	3	0	0
Bacteria	Bacteroidota	Flavobacteriia	Flavobacteriales	Flavobacteriaceae	Flavobacterium	Flavobacterium fluviale	2249356	0	0	0	0	1	0	0	0
Bacteria	Bacteroidota	Flavobacteriia	Flavobacteriales	Flavobacteriaceae	Flavobacterium	Flavobacterium gelatinilyticum	3003260	0	0	2	1	0	0	0	0
Bacteria	Bacteroidota	Flavobacteriia	Flavobacteriales	Flavobacteriaceae	Flavobacterium	Flavobacterium gilvum	1492737	1	0	0	1	1	1	0	0
Bacteria	Bacteroidota	Flavobacteriia	Flavobacteriales	Flavobacteriaceae	Flavobacterium	Flavobacterium ginsengisoli	871694	0	0	2	0	1	2	0	0
Bacteria	Bacteroidota	Flavobacteriia	Flavobacteriales	Flavobacteriaceae	Flavobacterium	Flavobacterium gyeonganense	1310418	2	1	4	2	5	0	0	0
Bacteria	Bacteroidota	Flavobacteriia	Flavobacteriales	Flavobacteriaceae	Flavobacterium	Flavobacterium humidisoli	2937442	1	0	0	0	1	2	0	0
Bacteria	Bacteroidota	Flavobacteriia	Flavobacteriales	Flavobacteriaceae	Flavobacterium	Flavobacterium johnsoniae	986	3	0	2	0	0	1	0	0
Bacteria	Bacteroidota	Flavobacteriia	Flavobacteriales	Flavobacteriaceae	Flavobacterium	Flavobacterium kingsejongi	1678728	0	1	4	0	0	0	0	0
Bacteria	Bacteroidota	Flavobacteriia	Flavobacteriales	Flavobacteriaceae	Flavobacterium	Flavobacterium lacustre	3016339	0	0	1	1	0	0	0	0
Bacteria	Bacteroidota	Flavobacteriia	Flavobacteriales	Flavobacteriaceae	Flavobacterium	Flavobacterium limnophilum	3003262	2	0	0	1	1	1	0	0
Bacteria	Bacteroidota	Flavobacteriia	Flavobacteriales	Flavobacteriaceae	Flavobacterium	Flavobacterium litorale	2856519	0	0	0	1	0	0	0	0
Bacteria	Bacteroidota	Flavobacteriia	Flavobacteriales	Flavobacteriaceae	Flavobacterium	Flavobacterium luteolum	3003259	1	0	1	0	0	0	0	0
Bacteria	Bacteroidota	Flavobacteriia	Flavobacteriales	Flavobacteriaceae	Flavobacterium	Flavobacterium magnum	2162713	0	1	0	0	0	0	0	0
Bacteria	Bacteroidota	Flavobacteriia	Flavobacteriales	Flavobacteriaceae	Flavobacterium	Flavobacterium marginilacus	3003256	7	7	25	6	4	3	0	0
Bacteria	Bacteroidota	Flavobacteriia	Flavobacteriales	Flavobacteriaceae	Flavobacterium	Flavobacterium nackdongense	2547394	0	0	2	1	1	0	0	0
Bacteria	Bacteroidota	Flavobacteriia	Flavobacteriales	Flavobacteriaceae	Flavobacterium	Flavobacterium nitrogenifigens	1617283	0	0	0	0	0	1	0	0
Bacteria	Bacteroidota	Flavobacteriia	Flavobacteriales	Flavobacteriaceae	Flavobacterium	Flavobacterium praedii	3002900	1	0	0	0	0	0	0	0
Bacteria	Bacteroidota	Flavobacteriia	Flavobacteriales	Flavobacteriaceae	Flavobacterium	Flavobacterium psychrophilum	96345	1	0	0	0	0	1	0	0
Bacteria	Bacteroidota	Flavobacteriia	Flavobacteriales	Flavobacteriaceae	Flavobacterium	Flavobacterium sangjuense	2518177	0	0	6	4	50	42	0	0
Bacteria	Bacteroidota	Flavobacteriia	Flavobacteriales	Flavobacteriaceae	Flavobacterium	Flavobacterium sp. 140616W15	2478552	0	0	1	1	0	1	0	0
Bacteria	Bacteroidota	Flavobacteriia	Flavobacteriales	Flavobacteriaceae	Flavobacterium	Flavobacterium sp. B183	907046	0	0	3	1	0	1	0	0
Bacteria	Bacteroidota	Flavobacteriia	Flavobacteriales	Flavobacteriaceae	Flavobacterium	Flavobacterium sp. CC-SYL302	2870839	0	1	0	0	3	2	0	0
Bacteria	Bacteroidota	Flavobacteriia	Flavobacteriales	Flavobacteriaceae	Flavobacterium	Flavobacterium sp. CECT 9288	2845819	1	0	0	0	0	0	0	0
Bacteria	Bacteroidota	Flavobacteriia	Flavobacteriales	Flavobacteriaceae	Flavobacterium	Flavobacterium sp. CHNK8	2871165	1	0	0	0	0	1	0	0
Bacteria	Bacteroidota	Flavobacteriia	Flavobacteriales	Flavobacteriaceae	Flavobacterium	Flavobacterium sp. CJ74	2294119	0	0	2	0	0	0	0	0
Bacteria	Bacteroidota	Flavobacteriia	Flavobacteriales	Flavobacteriaceae	Flavobacterium	Flavobacterium sp. CLA17	2724135	0	2	0	1	0	0	0	0
Bacteria	Bacteroidota	Flavobacteriia	Flavobacteriales	Flavobacteriaceae	Flavobacterium	Flavobacterium sp. F-323	2893885	1	0	3	2	0	1	0	0
Bacteria	Bacteroidota	Flavobacteriia	Flavobacteriales	Flavobacteriaceae	Flavobacterium	Flavobacterium sp. F-340	2893886	0	0	1	1	0	0	0	0
Bacteria	Bacteroidota	Flavobacteriia	Flavobacteriales	Flavobacteriaceae	Flavobacterium	Flavobacterium sp. F-70	2893884	1	1	2	1	0	2	0	0
Bacteria	Bacteroidota	Flavobacteriia	Flavobacteriales	Flavobacteriaceae	Flavobacterium	Flavobacterium sp. GSB-24	2994319	0	0	1	0	1	0	1	0
Bacteria	Bacteroidota	Flavobacteriia	Flavobacteriales	Flavobacteriaceae	Flavobacterium	Flavobacterium sp. I3-2	2748319	1	0	0	0	0	0	0	0
Bacteria	Bacteroidota	Flavobacteriia	Flavobacteriales	Flavobacteriaceae	Flavobacterium	Flavobacterium sp. IMCC34518	3003623	0	1	1	0	0	0	0	0
Bacteria	Bacteroidota	Flavobacteriia	Flavobacteriales	Flavobacteriaceae	Flavobacterium	Flavobacterium sp. K5-23	2746225	0	1	0	0	0	0	0	0
Bacteria	Bacteroidota	Flavobacteriia	Flavobacteriales	Flavobacteriaceae	Flavobacterium	Flavobacterium sp. KACC 22758	3025667	0	0	1	0	0	0	0	0
Bacteria	Bacteroidota	Flavobacteriia	Flavobacteriales	Flavobacteriaceae	Flavobacterium	Flavobacterium sp. KACC 22763	3025668	0	0	3	0	1	0	0	0
Bacteria	Bacteroidota	Flavobacteriia	Flavobacteriales	Flavobacteriaceae	Flavobacterium	Flavobacterium sp. KBS0721	1179672	6	19	11	1	36	44	2	1
Bacteria	Bacteroidota	Flavobacteriia	Flavobacteriales	Flavobacteriaceae	Flavobacterium	Flavobacterium sp. KI723T1	408956	0	0	0	0	2	0	0	0
Bacteria	Bacteroidota	Flavobacteriia	Flavobacteriales	Flavobacteriaceae	Flavobacterium	Flavobacterium sp. KK2020170	2830782	1	0	0	0	0	0	0	0
Bacteria	Bacteroidota	Flavobacteriia	Flavobacteriales	Flavobacteriaceae	Flavobacterium	Flavobacterium sp. LPB0248	2614441	0	0	0	1	1	0	0	0
Bacteria	Bacteroidota	Flavobacteriia	Flavobacteriales	Flavobacteriaceae	Flavobacterium	Flavobacterium sp. M31R6	2739062	25	5	23	7	2	1	0	0
Bacteria	Bacteroidota	Flavobacteriia	Flavobacteriales	Flavobacteriaceae	Flavobacterium	Flavobacterium sp. MDT1-60	1979344	4	9	11	6	4	3	0	0
Bacteria	Bacteroidota	Flavobacteriia	Flavobacteriales	Flavobacteriaceae	Flavobacterium	Flavobacterium sp. N1736	2986823	0	1	2	0	0	0	0	0
Bacteria	Bacteroidota	Flavobacteriia	Flavobacteriales	Flavobacteriaceae	Flavobacterium	Flavobacterium sp. N1846	2986824	0	0	1	0	0	1	0	0
Bacteria	Bacteroidota	Flavobacteriia	Flavobacteriales	Flavobacteriaceae	Flavobacterium	Flavobacterium sp. N1994	2986827	0	1	1	1	2	0	0	0
Bacteria	Bacteroidota	Flavobacteriia	Flavobacteriales	Flavobacteriaceae	Flavobacterium	Flavobacterium sp. N2038	2986829	0	3	1	0	1	0	0	0
Bacteria	Bacteroidota	Flavobacteriia	Flavobacteriales	Flavobacteriaceae	Flavobacterium	Flavobacterium sp. N3904	2986835	4	0	6	0	2	1	0	0
Bacteria	Bacteroidota	Flavobacteriia	Flavobacteriales	Flavobacteriaceae	Flavobacterium	Flavobacterium sp. SLB02	2665645	1	7	27	10	13	17	7	2
Bacteria	Bacteroidota	Flavobacteriia	Flavobacteriales	Flavobacteriaceae	Flavobacterium	Flavobacterium sp. TR2	2977321	0	0	0	1	0	0	0	0
Bacteria	Bacteroidota	Flavobacteriia	Flavobacteriales	Flavobacteriaceae	Flavobacterium	Flavobacterium sp. YJ01	3031997	1	0	2	0	0	0	0	0
Bacteria	Bacteroidota	Flavobacteriia	Flavobacteriales	Flavobacteriaceae	Galbibacter	Galbibacter sp. BG1	1170699	0	0	0	0	0	1	0	0
Bacteria	Bacteroidota	Flavobacteriia	Flavobacteriales	Flavobacteriaceae	Lacinutrix	Lacinutrix sp. 5H-3-7-4	983544	0	0	0	0	1	1	0	0
Bacteria	Bacteroidota	Flavobacteriia	Flavobacteriales	Flavobacteriaceae	Lutibacter	Lutibacter sp. A64	2918526	0	0	1	0	0	0	0	0
Bacteria	Bacteroidota	Flavobacteriia	Flavobacteriales	Flavobacteriaceae	Lutibacter	Lutibacter sp. A80	2918453	2	0	0	0	0	0	0	0
Bacteria	Bacteroidota	Flavobacteriia	Flavobacteriales	Flavobacteriaceae	Mariniflexile	Mariniflexile sp. TRM1-10	2027857	0	1	0	0	0	1	0	0
Bacteria	Bacteroidota	Flavobacteriia	Flavobacteriales	Flavobacteriaceae	Mesoflavibacter	Mesoflavibacter sp. SCSIO 43206	2779362	0	0	1	0	0	0	0	0
Bacteria	Bacteroidota	Flavobacteriia	Flavobacteriales	Flavobacteriaceae	Muricauda	Muricauda aquimarina	254955	0	0	0	0	4	1	0	0
Bacteria	Bacteroidota	Flavobacteriia	Flavobacteriales	Flavobacteriaceae	Muricauda	Muricauda oceani	2698672	0	0	0	0	1	0	0	0
Bacteria	Bacteroidota	Flavobacteriia	Flavobacteriales	Flavobacteriaceae	Muricauda	Muricauda sp. SCSIO 65647	2908843	1	0	0	0	0	0	0	0
Bacteria	Bacteroidota	Flavobacteriia	Flavobacteriales	Flavobacteriaceae	Myroides	Myroides odoratimimus	76832	1	4	0	0	6	6	0	0
Bacteria	Bacteroidota	Flavobacteriia	Flavobacteriales	Flavobacteriaceae	Myroides	Myroides odoratus	256	0	0	1	0	0	0	0	1
Bacteria	Bacteroidota	Flavobacteriia	Flavobacteriales	Flavobacteriaceae	Myroides	Myroides phaeus	702745	0	0	0	0	1	0	0	0
Bacteria	Bacteroidota	Flavobacteriia	Flavobacteriales	Flavobacteriaceae	Myroides	Myroides sp. SCSIO 72103	2968490	0	2	0	0	0	1	0	0
Bacteria	Bacteroidota	Flavobacteriia	Flavobacteriales	Flavobacteriaceae	Nonlabens	Nonlabens spongiae	331648	0	0	0	0	2	0	0	0
Bacteria	Bacteroidota	Flavobacteriia	Flavobacteriales	Flavobacteriaceae	Polaribacter	Polaribacter cellanae	2818493	1	0	0	0	0	0	0	0
Bacteria	Bacteroidota	Flavobacteriia	Flavobacteriales	Flavobacteriaceae	Polaribacter	Polaribacter litorisediminis	1908341	0	0	1	0	0	0	0	0
Bacteria	Bacteroidota	Flavobacteriia	Flavobacteriales	Flavobacteriaceae	Polaribacter	Polaribacter sp. KT25b	1855336	0	0	0	0	0	1	0	0
Bacteria	Bacteroidota	Flavobacteriia	Flavobacteriales	Flavobacteriaceae	Polaribacter	Polaribacter sp. SA4-10	754397	0	0	0	0	0	1	0	0
Bacteria	Bacteroidota	Flavobacteriia	Flavobacteriales	Flavobacteriaceae	Pseudalgibacter	Pseudalgibacter alginicilyticus	1736674	1	0	0	0	1	0	0	0
Bacteria	Bacteroidota	Flavobacteriia	Flavobacteriales	Flavobacteriaceae	Psychroserpens	Psychroserpens sp. MSW6	2932268	0	0	1	0	0	0	0	0
Bacteria	Bacteroidota	Flavobacteriia	Flavobacteriales	Flavobacteriaceae	Sediminicola	Sediminicola sp. YIK13	1453352	0	0	0	0	1	0	0	0
Bacteria	Bacteroidota	Flavobacteriia	Flavobacteriales	Flavobacteriaceae	Seonamhaeicola	Seonamhaeicola sp. S2-3	1936081	0	0	0	0	0	4	0	0
Bacteria	Bacteroidota	Flavobacteriia	Flavobacteriales	Flavobacteriaceae	Tenacibaculum	Tenacibaculum jejuense	584609	0	0	0	0	0	1	0	0
Bacteria	Bacteroidota	Flavobacteriia	Flavobacteriales	Flavobacteriaceae	Tenacibaculum	Tenacibaculum ovolyticum	104270	0	0	1	0	0	0	0	0
Bacteria	Bacteroidota	Flavobacteriia	Flavobacteriales	Flavobacteriaceae	Zobellia	Zobellia alginiliquefaciens	3032586	0	0	0	0	0	1	0	0
Bacteria	Bacteroidota	Flavobacteriia	Flavobacteriales	Flavobacteriaceae	Zobellia	Zobellia galactanivorans	63186	1	0	0	0	0	0	0	0
Bacteria	Bacteroidota	Flavobacteriia	Flavobacteriales	Flavobacteriaceae	Zunongwangia	Zunongwangia profunda	398743	0	0	0	0	1	0	0	0
Bacteria	Bacteroidota	Flavobacteriia	Flavobacteriales	Flavobacteriaceae	Zunongwangia	Zunongwangia sp. SCSIO 43204	2779359	0	1	0	0	1	0	0	0
Bacteria	Bacteroidota	Flavobacteriia	Flavobacteriales	Parvicellaceae	Parvicella	Parvicella tangerina	2829795	0	0	1	0	0	1	0	0
Bacteria	Bacteroidota	Flavobacteriia	Flavobacteriales	Schleiferiaceae	Croceimicrobium	Croceimicrobium hydrocarbonivorans	2761580	0	0	1	0	0	0	0	0
Bacteria	Bacteroidota	Flavobacteriia	Flavobacteriales	Weeksellaceae	Chryseobacterium	Chryseobacterium arthrosphaerae	651561	0	0	0	0	1	0	0	0
Bacteria	Bacteroidota	Flavobacteriia	Flavobacteriales	Weeksellaceae	Chryseobacterium	Chryseobacterium aureum	2497456	0	0	0	0	0	2	0	0
Bacteria	Bacteroidota	Flavobacteriia	Flavobacteriales	Weeksellaceae	Chryseobacterium	Chryseobacterium balustinum	246	5	29	12	5	12	11	3	1
Bacteria	Bacteroidota	Flavobacteriia	Flavobacteriales	Weeksellaceae	Chryseobacterium	Chryseobacterium bernardetii	1241978	0	0	0	0	0	1	0	0
Bacteria	Bacteroidota	Flavobacteriia	Flavobacteriales	Weeksellaceae	Chryseobacterium	Chryseobacterium camelliae	1265445	0	1	0	0	0	2	0	1
Bacteria	Bacteroidota	Flavobacteriia	Flavobacteriales	Weeksellaceae	Chryseobacterium	Chryseobacterium capnotolerans	2759528	0	0	2	0	0	0	0	0
Bacteria	Bacteroidota	Flavobacteriia	Flavobacteriales	Weeksellaceae	Chryseobacterium	Chryseobacterium carnipullorum	1124835	0	2	0	0	9	12	0	0
Bacteria	Bacteroidota	Flavobacteriia	Flavobacteriales	Weeksellaceae	Chryseobacterium	Chryseobacterium cucumeris	1813611	0	0	0	1	1	0	0	0
Bacteria	Bacteroidota	Flavobacteriia	Flavobacteriales	Weeksellaceae	Chryseobacterium	Chryseobacterium daecheongense	192389	0	0	0	0	0	1	0	0
Bacteria	Bacteroidota	Flavobacteriia	Flavobacteriales	Weeksellaceae	Chryseobacterium	Chryseobacterium faecale	2852098	0	2	0	1	0	6	1	1
Bacteria	Bacteroidota	Flavobacteriia	Flavobacteriales	Weeksellaceae	Chryseobacterium	Chryseobacterium gallinarum	1324352	0	0	0	0	1	2	0	0
Bacteria	Bacteroidota	Flavobacteriia	Flavobacteriales	Weeksellaceae	Chryseobacterium	Chryseobacterium gambrini	373672	0	2	0	0	0	1	0	0
Bacteria	Bacteroidota	Flavobacteriia	Flavobacteriales	Weeksellaceae	Chryseobacterium	Chryseobacterium glaciei	1685010	6	3	3	1	1	5	0	0
Bacteria	Bacteroidota	Flavobacteriia	Flavobacteriales	Weeksellaceae	Chryseobacterium	Chryseobacterium gleum	250	0	0	0	1	5	1	0	0
Bacteria	Bacteroidota	Flavobacteriia	Flavobacteriales	Weeksellaceae	Chryseobacterium	Chryseobacterium indologenes	253	1	2	0	0	8	6	0	0
Bacteria	Bacteroidota	Flavobacteriia	Flavobacteriales	Weeksellaceae	Chryseobacterium	Chryseobacterium indoltheticum	254	4	12	7	2	35	26	1	0
Bacteria	Bacteroidota	Flavobacteriia	Flavobacteriales	Weeksellaceae	Chryseobacterium	Chryseobacterium joostei	112234	3	1	0	0	0	1	0	0
Bacteria	Bacteroidota	Flavobacteriia	Flavobacteriales	Weeksellaceae	Chryseobacterium	Chryseobacterium lactis	1241981	1	0	1	0	0	0	0	0
Bacteria	Bacteroidota	Flavobacteriia	Flavobacteriales	Weeksellaceae	Chryseobacterium	Chryseobacterium manosquense	2754694	0	0	0	0	0	1	0	0
Bacteria	Bacteroidota	Flavobacteriia	Flavobacteriales	Weeksellaceae	Chryseobacterium	Chryseobacterium nakagawai	1241982	0	1	0	0	1	1	0	0
Bacteria	Bacteroidota	Flavobacteriia	Flavobacteriales	Weeksellaceae	Chryseobacterium	Chryseobacterium oranimense	421058	0	1	0	0	2	19	0	0
Bacteria	Bacteroidota	Flavobacteriia	Flavobacteriales	Weeksellaceae	Chryseobacterium	Chryseobacterium paludis	2956784	0	0	0	0	67	50	0	0
Bacteria	Bacteroidota	Flavobacteriia	Flavobacteriales	Weeksellaceae	Chryseobacterium	Chryseobacterium panacisoli	1807141	0	0	0	0	1	0	0	0
Bacteria	Bacteroidota	Flavobacteriia	Flavobacteriales	Weeksellaceae	Chryseobacterium	Chryseobacterium piperi	558152	0	0	0	0	0	2	0	0
Bacteria	Bacteroidota	Flavobacteriia	Flavobacteriales	Weeksellaceae	Chryseobacterium	Chryseobacterium rhizoplanae	1609531	0	0	0	0	1	1	0	0
Bacteria	Bacteroidota	Flavobacteriia	Flavobacteriales	Weeksellaceae	Chryseobacterium	Chryseobacterium salivictor	2547600	0	0	0	0	1	2	0	0
Bacteria	Bacteroidota	Flavobacteriia	Flavobacteriales	Weeksellaceae	Chryseobacterium	Chryseobacterium shandongense	1493872	0	1	0	0	1	0	0	0
Bacteria	Bacteroidota	Flavobacteriia	Flavobacteriales	Weeksellaceae	Chryseobacterium	Chryseobacterium sp.	1871047	0	2	0	0	0	0	1	0
Bacteria	Bacteroidota	Flavobacteriia	Flavobacteriales	Weeksellaceae	Chryseobacterium	Chryseobacterium sp. 3008163	2478663	1	0	0	0	3	1	0	0
Bacteria	Bacteroidota	Flavobacteriia	Flavobacteriales	Weeksellaceae	Chryseobacterium	Chryseobacterium sp. 6424	2039166	0	0	0	0	0	1	0	1
Bacteria	Bacteroidota	Flavobacteriia	Flavobacteriales	Weeksellaceae	Chryseobacterium	Chryseobacterium sp. CY350	2997336	0	1	0	0	2	1	0	0
Bacteria	Bacteroidota	Flavobacteriia	Flavobacteriales	Weeksellaceae	Chryseobacterium	Chryseobacterium sp. D764	2856522	0	0	0	0	1	0	0	0
Bacteria	Bacteroidota	Flavobacteriia	Flavobacteriales	Weeksellaceae	Chryseobacterium	Chryseobacterium sp. G0162	2487063	0	1	0	0	5	1	0	0
Bacteria	Bacteroidota	Flavobacteriia	Flavobacteriales	Weeksellaceae	Chryseobacterium	Chryseobacterium sp. G0186	2487064	1	1	0	0	1	3	0	0
Bacteria	Bacteroidota	Flavobacteriia	Flavobacteriales	Weeksellaceae	Chryseobacterium	Chryseobacterium sp. G0201	2487065	1	2	3	3	1	1	0	1
Bacteria	Bacteroidota	Flavobacteriia	Flavobacteriales	Weeksellaceae	Chryseobacterium	Chryseobacterium sp. IHB B 17019	1721091	1	1	0	0	3	2	0	0
Bacteria	Bacteroidota	Flavobacteriia	Flavobacteriales	Weeksellaceae	Chryseobacterium	Chryseobacterium sp. JV274	1932669	0	0	0	0	1	2	0	0
Bacteria	Bacteroidota	Flavobacteriia	Flavobacteriales	Weeksellaceae	Chryseobacterium	Chryseobacterium sp. MA9	2966625	0	0	0	0	1	1	0	0
Bacteria	Bacteroidota	Flavobacteriia	Flavobacteriales	Weeksellaceae	Chryseobacterium	Chryseobacterium sp. MEBOG06	2879938	0	0	0	0	0	1	0	0
Bacteria	Bacteroidota	Flavobacteriia	Flavobacteriales	Weeksellaceae	Chryseobacterium	Chryseobacterium sp. MEBOG07	2879939	0	0	0	0	1	0	0	0
Bacteria	Bacteroidota	Flavobacteriia	Flavobacteriales	Weeksellaceae	Chryseobacterium	Chryseobacterium sp. MMS21-Ot14	2983606	0	0	1	0	4	4	0	0
Bacteria	Bacteroidota	Flavobacteriia	Flavobacteriales	Weeksellaceae	Chryseobacterium	Chryseobacterium sp. PCH239	2825845	0	0	0	0	2	0	0	0
Bacteria	Bacteroidota	Flavobacteriia	Flavobacteriales	Weeksellaceae	Chryseobacterium	Chryseobacterium sp. SNU WT5	2594269	0	0	1	0	0	0	1	0
Bacteria	Bacteroidota	Flavobacteriia	Flavobacteriales	Weeksellaceae	Chryseobacterium	Chryseobacterium sp. StRB126	878220	0	0	1	0	2	1	0	0
Bacteria	Bacteroidota	Flavobacteriia	Flavobacteriales	Weeksellaceae	Chryseobacterium	Chryseobacterium sp. T16E-39	2015076	1	0	0	0	4	3	0	0
Bacteria	Bacteroidota	Flavobacteriia	Flavobacteriales	Weeksellaceae	Chryseobacterium	Chryseobacterium sp. wcd7	3042315	1	0	0	0	1	0	0	0
Bacteria	Bacteroidota	Flavobacteriia	Flavobacteriales	Weeksellaceae	Chryseobacterium	Chryseobacterium suipulveris	2929800	1	0	0	0	0	1	0	0
Bacteria	Bacteroidota	Flavobacteriia	Flavobacteriales	Weeksellaceae	Chryseobacterium	Chryseobacterium taklimakanense	536441	0	0	0	1	1	0	1	0
Bacteria	Bacteroidota	Flavobacteriia	Flavobacteriales	Weeksellaceae	Chryseobacterium	Chryseobacterium turcicum	2898076	0	2	0	0	2	0	1	0
Bacteria	Bacteroidota	Flavobacteriia	Flavobacteriales	Weeksellaceae	Cloacibacterium	Cloacibacterium caeni	2004710	0	0	0	0	0	0	1	0
Bacteria	Bacteroidota	Flavobacteriia	Flavobacteriales	Weeksellaceae	Cloacibacterium	Cloacibacterium normanense	237258	0	0	0	0	1	0	0	0
Bacteria	Bacteroidota	Flavobacteriia	Flavobacteriales	Weeksellaceae	Cruoricaptor	Cruoricaptor ignavus	1118202	0	0	0	0	1	0	0	0
Bacteria	Bacteroidota	Flavobacteriia	Flavobacteriales	Weeksellaceae	Elizabethkingia	Elizabethkingia anophelis	1117645	0	0	1	0	2	5	0	0
Bacteria	Bacteroidota	Flavobacteriia	Flavobacteriales	Weeksellaceae	Elizabethkingia	Elizabethkingia bruuniana	1756149	0	0	0	1	0	0	0	0
Bacteria	Bacteroidota	Flavobacteriia	Flavobacteriales	Weeksellaceae	Elizabethkingia	Elizabethkingia meningoseptica	238	0	0	0	1	0	0	0	0
Bacteria	Bacteroidota	Flavobacteriia	Flavobacteriales	Weeksellaceae	Empedobacter	Empedobacter brevis	247	0	0	0	1	0	1	0	0
Bacteria	Bacteroidota	Flavobacteriia	Flavobacteriales	Weeksellaceae	Empedobacter	Empedobacter falsenii	343874	1	0	2	0	0	0	0	0
Bacteria	Bacteroidota	Flavobacteriia	Flavobacteriales	Weeksellaceae	Epilithonimonas	Epilithonimonas vandammei	2487072	0	2	1	0	1	0	0	1
Bacteria	Bacteroidota	Flavobacteriia	Flavobacteriales	Weeksellaceae	Epilithonimonas	Epilithonimonas zeae	1416779	0	1	2	2	1	3	0	0
Bacteria	Bacteroidota	Flavobacteriia	Flavobacteriales	Weeksellaceae	Faecalibacter	Faecalibacter bovis	2898187	0	1	0	0	0	0	0	0
Bacteria	Bacteroidota	Flavobacteriia	Flavobacteriales	Weeksellaceae	Kaistella	Kaistella daneshvariae	2487074	1	0	0	0	0	1	0	0
Bacteria	Bacteroidota	Flavobacteriia	Flavobacteriales	Weeksellaceae	Kaistella	Kaistella flava (ex Peng et al. 2021)	2038776	0	2	4	1	0	0	0	0
Bacteria	Bacteroidota	Flavobacteriia	Flavobacteriales	Weeksellaceae	Kaistella	Kaistella jeonii	266749	0	0	0	1	0	0	0	0
Bacteria	Bacteroidota	Flavobacteriia	Flavobacteriales	Weeksellaceae	Kaistella	Kaistella sp. BT6-1-3	2989820	0	0	0	0	1	0	0	0
Bacteria	Bacteroidota	Flavobacteriia	Flavobacteriales	Weeksellaceae	Riemerella	Riemerella anatipestifer	34085	0	0	0	0	2	3	0	0
Bacteria	Bacteroidota	Flavobacteriia	Flavobacteriales	Weeksellaceae	Weeksella	Weeksella virosa	1014	0	0	0	1	0	0	0	0
Bacteria	Bacteroidota	NA	Candidatus Sulfidibacteriales	NA	Candidatus Sulfidibacterium	Candidatus Sulfidibacterium hydrothermale	2875962	0	0	3	0	0	0	0	0
Bacteria	Bacteroidota	Saprospiria	Saprospirales	Haliscomenobacteraceae	Haliscomenobacter	Haliscomenobacter hydrossis	2350	0	0	0	0	0	0	1	0
Bacteria	Bacteroidota	Sphingobacteriia	Sphingobacteriales	Sphingobacteriaceae	Anseongella	Anseongella ginsenosidimutans	496056	0	0	0	0	0	1	0	0
Bacteria	Bacteroidota	Sphingobacteriia	Sphingobacteriales	Sphingobacteriaceae	Mucilaginibacter	Mucilaginibacter celer	2305508	0	0	2	0	3	5	1	1
Bacteria	Bacteroidota	Sphingobacteriia	Sphingobacteriales	Sphingobacteriaceae	Mucilaginibacter	Mucilaginibacter daejeonensis	398049	0	2	0	0	1	0	0	0
Bacteria	Bacteroidota	Sphingobacteriia	Sphingobacteriales	Sphingobacteriaceae	Mucilaginibacter	Mucilaginibacter ginkgonis	2682091	2	2	5	1	2	0	0	0
Bacteria	Bacteroidota	Sphingobacteriia	Sphingobacteriales	Sphingobacteriaceae	Mucilaginibacter	Mucilaginibacter ginsenosidivorans	398053	15	8	26	9	25	25	6	5
Bacteria	Bacteroidota	Sphingobacteriia	Sphingobacteriales	Sphingobacteriaceae	Mucilaginibacter	Mucilaginibacter ginsenosidivorax	862126	15	10	24	5	29	19	8	9
Bacteria	Bacteroidota	Sphingobacteriia	Sphingobacteriales	Sphingobacteriaceae	Mucilaginibacter	Mucilaginibacter gossypii	551996	4	2	17	9	11	6	0	1
Bacteria	Bacteroidota	Sphingobacteriia	Sphingobacteriales	Sphingobacteriaceae	Mucilaginibacter	Mucilaginibacter gotjawali	1550579	7	5	88	25	20	8	7	6
Bacteria	Bacteroidota	Sphingobacteriia	Sphingobacteriales	Sphingobacteriaceae	Mucilaginibacter	Mucilaginibacter jinjuensis	1176721	1	0	3	1	3	2	0	1
Bacteria	Bacteroidota	Sphingobacteriia	Sphingobacteriales	Sphingobacteriaceae	Mucilaginibacter	Mucilaginibacter mali	2740462	5	3	7	2	7	6	1	1
Bacteria	Bacteroidota	Sphingobacteriia	Sphingobacteriales	Sphingobacteriaceae	Mucilaginibacter	Mucilaginibacter mallensis	652787	17	14	35	22	53	44	13	13
Bacteria	Bacteroidota	Sphingobacteriia	Sphingobacteriales	Sphingobacteriaceae	Mucilaginibacter	Mucilaginibacter paludis	423351	16	11	23	10	19	14	3	2
Bacteria	Bacteroidota	Sphingobacteriia	Sphingobacteriales	Sphingobacteriaceae	Mucilaginibacter	Mucilaginibacter robiniae	2728022	1	1	2	0	0	1	0	0
Bacteria	Bacteroidota	Sphingobacteriia	Sphingobacteriales	Sphingobacteriaceae	Mucilaginibacter	Mucilaginibacter rubeus	2027860	2	2	8	2	9	9	0	3
Bacteria	Bacteroidota	Sphingobacteriia	Sphingobacteriales	Sphingobacteriaceae	Mucilaginibacter	Mucilaginibacter sp. 14171R-50	2703789	2	2	15	2	13	13	1	0
Bacteria	Bacteroidota	Sphingobacteriia	Sphingobacteriales	Sphingobacteriaceae	Mucilaginibacter	Mucilaginibacter sp. 21P	2778902	1	0	2	1	2	1	0	1
Bacteria	Bacteroidota	Sphingobacteriia	Sphingobacteriales	Sphingobacteriaceae	Mucilaginibacter	Mucilaginibacter sp. KACC 22063	3025666	0	0	2	2	1	0	0	0
Bacteria	Bacteroidota	Sphingobacteriia	Sphingobacteriales	Sphingobacteriaceae	Mucilaginibacter	Mucilaginibacter sp. KACC 22773	3025671	3	2	14	4	11	10	2	0
Bacteria	Bacteroidota	Sphingobacteriia	Sphingobacteriales	Sphingobacteriaceae	Mucilaginibacter	Mucilaginibacter sp. SJ	3029053	1	0	5	0	15	8	0	2
Bacteria	Bacteroidota	Sphingobacteriia	Sphingobacteriales	Sphingobacteriaceae	Mucilaginibacter	Mucilaginibacter sp. SMC90	2929803	5	2	15	4	41	21	1	3
Bacteria	Bacteroidota	Sphingobacteriia	Sphingobacteriales	Sphingobacteriaceae	Mucilaginibacter	Mucilaginibacter xinganensis	1234841	6	5	18	2	31	12	10	5
Bacteria	Bacteroidota	Sphingobacteriia	Sphingobacteriales	Sphingobacteriaceae	Olivibacter	Olivibacter sp. LS-1	2592345	0	0	0	0	1	2	0	0
Bacteria	Bacteroidota	Sphingobacteriia	Sphingobacteriales	Sphingobacteriaceae	Olivibacter	Olivibacter sp. SDN3	2764720	0	0	0	0	2	2	0	0
Bacteria	Bacteroidota	Sphingobacteriia	Sphingobacteriales	Sphingobacteriaceae	Pedobacter	Pedobacter aquae	2605747	0	1	1	0	3	0	0	0
Bacteria	Bacteroidota	Sphingobacteriia	Sphingobacteriales	Sphingobacteriaceae	Pedobacter	Pedobacter cryoconitis	188932	0	0	1	0	1	1	4	1
Bacteria	Bacteroidota	Sphingobacteriia	Sphingobacteriales	Sphingobacteriaceae	Pedobacter	Pedobacter endophyticus	2789740	0	1	0	1	5	5	1	0
Bacteria	Bacteroidota	Sphingobacteriia	Sphingobacteriales	Sphingobacteriaceae	Pedobacter	Pedobacter gandavensis	2679963	0	2	1	1	4	4	0	0
Bacteria	Bacteroidota	Sphingobacteriia	Sphingobacteriales	Sphingobacteriaceae	Pedobacter	Pedobacter ginsengisoli	363852	4	11	3	4	215	196	1	0
Bacteria	Bacteroidota	Sphingobacteriia	Sphingobacteriales	Sphingobacteriaceae	Pedobacter	Pedobacter heparinus	984	1	9	2	4	170	132	5	2
Bacteria	Bacteroidota	Sphingobacteriia	Sphingobacteriales	Sphingobacteriaceae	Pedobacter	Pedobacter mucosus	2895286	1	0	0	0	0	0	0	0
Bacteria	Bacteroidota	Sphingobacteriia	Sphingobacteriales	Sphingobacteriaceae	Pedobacter	Pedobacter riviphilus	2766984	3	2	1	0	34	23	0	0
Bacteria	Bacteroidota	Sphingobacteriia	Sphingobacteriales	Sphingobacteriaceae	Pedobacter	Pedobacter roseus	336820	3	5	9	2	21	14	1	5
Bacteria	Bacteroidota	Sphingobacteriia	Sphingobacteriales	Sphingobacteriaceae	Pedobacter	Pedobacter schmidteae	2201271	2	1	1	0	14	15	1	0
Bacteria	Bacteroidota	Sphingobacteriia	Sphingobacteriales	Sphingobacteriaceae	Pedobacter	Pedobacter sp. D749	2856523	0	2	0	0	7	6	2	0
Bacteria	Bacteroidota	Sphingobacteriia	Sphingobacteriales	Sphingobacteriaceae	Pedobacter	Pedobacter sp. G11	2482728	0	1	1	0	4	2	0	0
Bacteria	Bacteroidota	Sphingobacteriia	Sphingobacteriales	Sphingobacteriaceae	Pedobacter	Pedobacter sp. HDW13	2714940	5	10	0	0	11	6	0	0
[truncated: 2,489 more rows]

## Sheet: Table S4
Tillage System	Minimal Tillage System (MTS)	Full Tillage System (FTS)	p-value	MT1_1	MT1_2	MT2_1	MT2_2	FT1_1	FT1_2	FT2_1	FT2_2
Species richness	1942 ± 96.1	1885.8 ± 178.2	1	2069	2075	1959	1665	2241	2141	1539	1622
Shannon effective number	220.9 ± 19.0	113.3 ± 9.0	0.03*	239.833	253.399	223.344	167.064	95.2031	102.116	121.477	134.341
Simpson effective number	53.6 ± 8.5	16.8 ± 1.2	0.03*	69.817	61.492	52.7412	30.2769	13.8562	16.8415	16.7728	19.8018

## Sheet: Table S5
tax_id	Domain	Phylum	Relative Abundance
1437360	Bacteria	Pseudomonadota	0.731959
2987701	Bacteria	Actinomycetota	0.157041	,
2051959	Bacteria	Acidobacteriota	0.0409117
2341117	Bacteria	Bacteroidota	0.0210351
1387353	Bacteria	Planctomycetota	0.0208765
2651284	Bacteria	Bacillota	0.00994682
1391654	Bacteria	Myxococcota	0.00550403
1882749	Bacteria	Verrucomicrobiota	0.00423529
861299	Bacteria	Gemmatimonadota	0.00209175
2509675	Bacteria	Chloroflexota	0.00175341
2597769	Bacteria	Thermodesulfobacteriota	0.00138251
2812896	Bacteria	Cyanobacteriota	0.001032
1005039	Bacteria	Armatimonadota	0.000441897
42253	Bacteria	Nitrospirota	0.000441519
200252	Bacteria	Deinococcota	0.000366193
2066483	Bacteria	NA	0.000192958
2057	Bacteria	Thermomicrobiota	0.000104749
960	Bacteria	Bdellovibrionota	9.99e-05
83552	Bacteria	Chlamydiota	8.67e-05
2558931	Bacteria	Rhodothermota	8e-05
29510	Bacteria	Spirochaetota	7.59e-05
1332188	Bacteria	Candidatus Saccharibacteria	6.29e-05
1102	Bacteria	Chlorobiota	5.21e-05
81412	Bacteria	Synergistota	4.64e-05
269261	Bacteria	Campylobacterota	4.49e-05
1323948	Bacteria	Nitrospinota	2.24e-05
1307763	Bacteria	Kiritimatiellota	2.03e-05
187145	Bacteria	Calditrichota	1.56e-05
2107	Bacteria	Mycoplasmatota	1.25e-05
1134405	Bacteria	Ignavibacteriota	1.11e-05
1658616	Bacteria	Lentisphaerota	9.98e-06
1441386	Bacteria	Thermotogota	8.26e-06
1930593	Bacteria	Candidatus Omnitrophota	7.73e-06
14	Bacteria	Dictyoglomota	7.69e-06
1408281	Bacteria	Elusimicrobiota	7.69e-06
139438	Bacteria	Deferribacterota	5.71e-06
2026885	Bacteria	Candidatus Bipolaricaulota	5.43e-06

## Sheet: Table S6
tax_id	Domain	Phylum	Class	Relative Abundance
1437360	Bacteria	Pseudomonadota	Alphaproteobacteria	0.346408
279113	Bacteria	Pseudomonadota	Betaproteobacteria	0.194736
582702	Bacteria	Pseudomonadota	Gammaproteobacteria	0.190735
2987701	Bacteria	Actinomycetota	Actinomycetes	0.148066
2051959	Bacteria	Acidobacteriota	Terriglobia	0.03962
1387353	Bacteria	Planctomycetota	Planctomycetia	0.0200311
363852	Bacteria	Bacteroidota	Sphingobacteriia	0.00914916
2651284	Bacteria	Bacillota	Bacilli	0.00859572
1179672	Bacteria	Bacteroidota	Flavobacteriia	0.00562066
2884022	Bacteria	Actinomycetota	Thermoleophilia	0.00474936
2341117	Bacteria	Bacteroidota	Chitinophagia	0.00421245
1882749	Bacteria	Verrucomicrobiota	Opitutae	0.00285511
1391654	Bacteria	Myxococcota	NA	0.00275921
2918170	Bacteria	Myxococcota	Myxococcia	0.00274481
496014	Bacteria	Actinomycetota	Rubrobacteria	0.00233737
861299	Bacteria	Gemmatimonadota	Gemmatimonadetes	0.00209175
2849779	Bacteria	Actinomycetota	Acidimicrobiia	0.00170072
985	Bacteria	Bacteroidota	Cytophagia	0.00169722
2509675	Bacteria	Chloroflexota	Ktedonobacteria	0.00149018
1855912	Bacteria	Acidobacteriota	Vicinamibacteria	0.00124888
2974023	Bacteria	Verrucomicrobiota	Verrucomicrobiae	0.00123763
1115758	Bacteria	Bacillota	Clostridia	0.00107841
2812896	Bacteria	Cyanobacteriota	Cyanophyceae	0.001032
2807512	Bacteria	Planctomycetota	Phycisphaerae	0.000830882
2597769	Bacteria	Thermodesulfobacteriota	Desulfuromonadia	0.000755937
42253	Bacteria	Nitrospirota	Nitrospiria	0.000441519
200252	Bacteria	Deinococcota	Deinococci	0.000366193
1005039	Bacteria	Armatimonadota	Fimbriimonadia	0.000356003
2949635	Bacteria	Bacteroidota	Bacteroidia	0.000331611
370038	Bacteria	Thermodesulfobacteriota	Desulfovibrionia	0.000228837
2358	Bacteria	Thermodesulfobacteriota	Desulfomonilia	0.000164811
365349	Bacteria	Bacillota	Negativicutes	0.000123633
2057	Bacteria	Thermomicrobiota	Thermomicrobia	0.000104749
74426	Bacteria	Actinomycetota	Coriobacteriia	0.000102604
2735723	Bacteria	Bacillota	Erysipelotrichia	0.00010242
1704307	Bacteria	Verrucomicrobiota	Spartobacteria	0.000101634
2066483	Bacteria	NA	Candidatus Babeliae	9.77e-05
2292766	Bacteria	NA	Deltaproteobacteria	9.53e-05
83552	Bacteria	Chlamydiota	Chlamydiia	8.67e-05
454171	Bacteria	Armatimonadota	Chthonomonadetes	8.59e-05
1670831	Bacteria	Actinomycetota	Nitriliruptoria	8.49e-05
160808	Bacteria	Pseudomonadota	Acidithiobacillia	8.03e-05
2558931	Bacteria	Rhodothermota	Rhodothermia	8e-05
3004094	Bacteria	Chloroflexota	Tepidiformia	7.89e-05
29510	Bacteria	Spirochaetota	Spirochaetia	7.59e-05
571177	Bacteria	Thermodesulfobacteriota	Desulfobacteria	6.94e-05
894	Bacteria	Thermodesulfobacteriota	Desulfobulbia	6.45e-05
959	Bacteria	Bdellovibrionota	Bdellovibrionia	5.72e-05
120962	Bacteria	Chloroflexota	Chloroflexia	5.43e-05
1102	Bacteria	Chlorobiota	Chlorobiia	5.21e-05
1332188	Bacteria	Candidatus Saccharibacteria	Candidatus Saccharimonadia	5.03e-05
81412	Bacteria	Synergistota	Synergistia	4.64e-05
133453	Bacteria	Chloroflexota	Caldilineae	4.59e-05
269261	Bacteria	Campylobacterota	Epsilonproteobacteria	4.49e-05
2730359	Bacteria	Verrucomicrobiota	NA	4.09e-05
453230	Bacteria	Thermodesulfobacteriota	Desulfarculia	3.92e-05
1806508	Bacteria	Chloroflexota	Ardenticatenia	3.89e-05
119484	Bacteria	Thermodesulfobacteriota	Syntrophobacteria	3.81e-05
2851959	Bacteria	Acidobacteriota	Blastocatellia	3.78e-05
960	Bacteria	Bdellovibrionota	Bacteriovoracia	3.73e-05
45497	Bacteria	Bacillota	Tissierellia	2.58e-05
1323948	Bacteria	Nitrospinota	Nitrospinia	2.24e-05
1839801	Bacteria	Chloroflexota	Dehalococcoidia	2.18e-05
1555112	Bacteria	Bacillota	Limnochordia	2.08e-05
2875962	Bacteria	Bacteroidota	NA	1.63e-05
60893	Bacteria	Thermodesulfobacteriota	Desulfobaccia	1.6e-05
187145	Bacteria	Calditrichota	Calditrichia	1.56e-05
174633	Bacteria	Planctomycetota	Candidatus Brocadiia	1.45e-05
1307763	Bacteria	Kiritimatiellota	Kiritimatiellia	1.35e-05
2107	Bacteria	Mycoplasmatota	Mollicutes	1.25e-05
2665156	Bacteria	Candidatus Saccharibacteria	NA	1.25e-05
167964	Bacteria	Chloroflexota	Anaerolineae	1.22e-05
1134405	Bacteria	Ignavibacteriota	Ignavibacteria	1.11e-05
1658616	Bacteria	Lentisphaerota	Lentisphaeria	9.98e-06
1441386	Bacteria	Thermotogota	Thermotogae	8.26e-06
1930593	Bacteria	Candidatus Omnitrophota	NA	7.73e-06
14	Bacteria	Dictyoglomota	Dictyoglomia	7.69e-06
1408281	Bacteria	Elusimicrobiota	Endomicrobiia	7.69e-06
2350	Bacteria	Bacteroidota	Saprospiria	7.69e-06
2697043	Bacteria	Kiritimatiellota	Tichowtungiia	6.8e-06
139438	Bacteria	Deferribacterota	Deferribacteres	5.71e-06
166501	Bacteria	Chloroflexota	NA	5.71e-06
171695	Bacteria	Thermodesulfobacteriota	Thermodesulfobacteria	5.71e-06
2026885	Bacteria	Candidatus Bipolaricaulota	NA	5.43e-06
2710758	Bacteria	Chloroflexota	Candidatus Thermofonsia	5.43e-06
2976982	Bacteria	Bdellovibrionota	Oligoflexia	5.43e-06
2818388	Bacteria	Acidobacteriota	Holophagae	5.12e-06

## Sheet: Table S7
tax_id	Domain	Phylum	Class	Order	Family	Relative Abundance
1437360	Bacteria	Pseudomonadota	Alphaproteobacteria	Hyphomicrobiales	Nitrobacteraceae	0.245198
582702	Bacteria	Pseudomonadota	Gammaproteobacteria	Xanthomonadales	Rhodanobacteraceae	0.130131
261302	Bacteria	Pseudomonadota	Betaproteobacteria	Burkholderiales	Burkholderiaceae	0.0681379
279113	Bacteria	Pseudomonadota	Betaproteobacteria	Burkholderiales	Oxalobacteraceae	0.0503203
2509614	Bacteria	Pseudomonadota	Betaproteobacteria	Burkholderiales	Comamonadaceae	0.0403
2051959	Bacteria	Acidobacteriota	Terriglobia	Terriglobales	Acidobacteriaceae	0.0374
1777866	Bacteria	Pseudomonadota	Alphaproteobacteria	Hyphomicrobiales	Phyllobacteriaceae	0.0370236
2987701	Bacteria	Actinomycetota	Actinomycetes	Micrococcales	Micrococcaceae	0.0361979
294	Bacteria	Pseudomonadota	Gammaproteobacteria	Pseudomonadales	Pseudomonadaceae	0.0350743
2943498	Bacteria	Actinomycetota	Actinomycetes	Mycobacteriales	Mycobacteriaceae	0.0271149
2054227	Bacteria	Pseudomonadota	Alphaproteobacteria	Sphingomonadales	Sphingomonadaceae	0.0154013
1387353	Bacteria	Planctomycetota	Planctomycetia	Isosphaerales	Isosphaeraceae	0.0144355
674703	Bacteria	Pseudomonadota	Alphaproteobacteria	Hyphomicrobiales	Hyphomicrobiaceae	0.013891
304895	Bacteria	Actinomycetota	Actinomycetes	Catenulisporales	Catenulisporaceae	0.0130996
1804624	Bacteria	Actinomycetota	Actinomycetes	Propionibacteriales	Nocardioidaceae	0.0130294
2980100	Bacteria	Pseudomonadota	Betaproteobacteria	Neisseriales	Chromobacteriaceae	0.0117392
412690	Bacteria	Actinomycetota	Actinomycetes	Micrococcales	Microbacteriaceae	0.0115078
1231	Bacteria	Pseudomonadota	Betaproteobacteria	Nitrosomonadales	Nitrosomonadaceae	0.00999093
216778	Bacteria	Pseudomonadota	Gammaproteobacteria	Xanthomonadales	Xanthomonadaceae	0.00962
193462	Bacteria	Actinomycetota	Actinomycetes	Kitasatosporales	Streptomycetaceae	0.00924
363852	Bacteria	Bacteroidota	Sphingobacteriia	Sphingobacteriales	Sphingobacteriaceae	0.00914916
2901142	Bacteria	Pseudomonadota	Betaproteobacteria	Burkholderiales	Alcaligenaceae	0.0077107
284016	Bacteria	Pseudomonadota	Alphaproteobacteria	Caulobacterales	Caulobacteraceae	0.00738381
33008	Bacteria	Actinomycetota	Actinomycetes	Mycobacteriales	Nocardiaceae	0.00737976
2802641	Bacteria	Actinomycetota	Actinomycetes	Pseudonocardiales	Pseudonocardiaceae	0.00638139
61646	Bacteria	Pseudomonadota	Gammaproteobacteria	Enterobacterales	Enterobacteriaceae	0.00631909
53359	Bacteria	Actinomycetota	Actinomycetes	Micromonosporales	Micromonosporaceae	0.00458014
384	Bacteria	Pseudomonadota	Alphaproteobacteria	Hyphomicrobiales	Rhizobiaceae	0.0045142
2651284	Bacteria	Bacillota	Bacilli	Bacillales	Bacillaceae	0.00427641
2341117	Bacteria	Bacteroidota	Chitinophagia	Chitinophagales	Chitinophagaceae	0.00421
331696	Bacteria	Pseudomonadota	Alphaproteobacteria	Hyphomicrobiales	Xanthobacteraceae	0.00390672
28151	Bacteria	Pseudomonadota	Gammaproteobacteria	Enterobacterales	Yersiniaceae	0.0037755
1179672	Bacteria	Bacteroidota	Flavobacteriia	Flavobacteriales	Flavobacteriaceae	0.00347886
1813880	Bacteria	Actinomycetota	Actinomycetes	Micrococcales	Intrasporangiaceae	0.00346923
2944128	Bacteria	Actinomycetota	Actinomycetes	Jatrophihabitantales	Jatrophihabitantaceae	0.00314158
2528023	Bacteria	Planctomycetota	Planctomycetia	Gemmatales	Gemmataceae	0.00312403
1882749	Bacteria	Verrucomicrobiota	Opitutae	Opitutales	Opitutaceae	0.00282898
191495	Bacteria	Actinomycetota	Thermoleophilia	Solirubrobacterales	Conexibacteraceae	0.00260182
1969806	Bacteria	Pseudomonadota	Alphaproteobacteria	Rhodospirillales	Acetobacteraceae	0.00257
1473598	Bacteria	Acidobacteriota	Terriglobia	Bryobacterales	Bryobacteraceae	0.00222967
496014	Bacteria	Actinomycetota	Rubrobacteria	Rubrobacterales	Baekduiaceae	0.00211183
861299	Bacteria	Gemmatimonadota	Gemmatimonadetes	Gemmatimonadales	Gemmatimonadaceae	0.00209175
408	Bacteria	Pseudomonadota	Alphaproteobacteria	Hyphomicrobiales	Methylobacteriaceae	0.00207573
3041435	Bacteria	Pseudomonadota	Alphaproteobacteria	Hyphomicrobiales	Beijerinckiaceae	0.00205466
246	Bacteria	Bacteroidota	Flavobacteriia	Flavobacteriales	Weeksellaceae	0.00204143
2933797	Bacteria	Actinomycetota	Actinomycetes	Geodermatophilales	Geodermatophilaceae	0.00185795
2602015	Bacteria	Pseudomonadota	Alphaproteobacteria	Rhodospirillales	Rhodospirillaceae	0.0017678
2283318	Bacteria	Pseudomonadota	Gammaproteobacteria	Moraxellales	Moraxellaceae	0.00176
3037797	Bacteria	Pseudomonadota	Betaproteobacteria	Burkholderiales	Sphaerotilaceae	0.00169727
2202249	Bacteria	Actinomycetota	Actinomycetes	Streptosporangiales	Streptosporangiaceae	0.00163
1636152	Bacteria	Planctomycetota	Planctomycetia	Planctomycetales	Planctomycetaceae	0.00160895
42858	Bacteria	Bacillota	Bacilli	Bacillales	Staphylococcaceae	0.00160887
1736675	Bacteria	Pseudomonadota	Alphaproteobacteria	Hyphomicrobiales	Devosiaceae	0.00159432
2918170	Bacteria	Myxococcota	Myxococcia	Myxococcales	Anaeromyxobacteraceae	0.00150346
2509675	Bacteria	Chloroflexota	Ktedonobacteria	Ktedonobacterales	Ktedonosporobacteraceae	0.00149018
2849779	Bacteria	Actinomycetota	Acidimicrobiia	Acidimicrobiales	Iamiaceae	0.00142584
2777556	Bacteria	Actinomycetota	Actinomycetes	Micrococcales	Brevibacteriaceae	0.00140063
2600596	Bacteria	Pseudomonadota	Betaproteobacteria	Nitrosomonadales	Gallionellaceae	0.00134
2884022	Bacteria	Actinomycetota	Thermoleophilia	Solirubrobacterales	Capillimicrobiaceae	0.00132303
2020412	Bacteria	Pseudomonadota	Alphaproteobacteria	Hyphomicrobiales	Boseaceae	0.00131
2675219	Bacteria	Actinomycetota	Actinomycetes	Mycobacteriales	Corynebacteriaceae	0.00127248
1855912	Bacteria	Acidobacteriota	Vicinamibacteria	Vicinamibacterales	Vicinamibacteraceae	0.00125
2732067	Bacteria	Pseudomonadota	Betaproteobacteria	Nitrosomonadales	Usitatibacteraceae	0.00119728
2975482	Bacteria	Bacillota	Bacilli	Bacillales	Paenibacillaceae	0.00118813
946333	Bacteria	Pseudomonadota	Betaproteobacteria	Burkholderiales	NA	0.00110321
655015	Bacteria	Pseudomonadota	Alphaproteobacteria	Hyphomicrobiales	Methylocystaceae	0.00106023
56	Bacteria	Myxococcota	NA	Polyangiales	Polyangiaceae	0.00101521
1391654	Bacteria	Myxococcota	NA	Polyangiales	Labilitrichaceae	0.00100011
59779	Bacteria	Pseudomonadota	Alphaproteobacteria	Rhodobacterales	Paracoccaceae	0.000776495
2750812	Bacteria	Actinomycetota	Actinomycetes	Streptosporangiales	Thermomonosporaceae	0.000771597
2807512	Bacteria	Planctomycetota	Phycisphaerae	Tepidisphaerales	Tepidisphaeraceae	0.000733471
53461	Bacteria	Actinomycetota	Actinomycetes	Nakamurellales	Nakamurellaceae	0.000714629
83451	Bacteria	Myxococcota	Myxococcia	Myxococcales	Archangiaceae	0.000701339
1747	Bacteria	Actinomycetota	Actinomycetes	Propionibacteriales	Propionibacteriaceae	0.000666323
1544730	Bacteria	Actinomycetota	Actinomycetes	Propionibacteriales	Kribbellaceae	0.000665549
2711231	Bacteria	Verrucomicrobiota	Verrucomicrobiae	Verrucomicrobiales	Verrucomicrobiaceae	0.000648894
2597769	Bacteria	Thermodesulfobacteriota	Desulfuromonadia	Geobacterales	Geobacteraceae	0.000626962
2970906	Bacteria	Pseudomonadota	Alphaproteobacteria	Rhodospirillales	Azospirillaceae	0.000614499
1235591	Bacteria	Pseudomonadota	Alphaproteobacteria	Hyphomicrobiales	NA	0.000605569
2910158	Bacteria	Bacteroidota	Cytophagia	Cytophagales	Spirosomaceae	0.000593936
2974023	Bacteria	Verrucomicrobiota	Verrucomicrobiae	Limisphaerales	Fontisphaeraceae	0.000571412
985	Bacteria	Bacteroidota	Cytophagia	Cytophagales	Cytophagaceae	0.000570422
298654	Bacteria	Actinomycetota	Actinomycetes	Frankiales	Frankiaceae	0.000564496
2810514	Bacteria	Bacillota	Bacilli	Bacillales	Planococcaceae	0.000563748
1115758	Bacteria	Bacillota	Clostridia	Eubacteriales	Peptostreptococcaceae	0.000530706
2949664	Bacteria	Actinomycetota	Thermoleophilia	Solirubrobacterales	Paraconexibacteraceae	0.000527549
2650471	Bacteria	Planctomycetota	Planctomycetia	Pirellulales	Lacipirellulaceae	0.000517064
2867012	Bacteria	Pseudomonadota	Alphaproteobacteria	Rhodobacterales	Roseobacteraceae	0.000516364
2572090	Bacteria	Cyanobacteriota	Cyanophyceae	Nostocales	Nostocaceae	0.00051
3003265	Bacteria	Pseudomonadota	Alphaproteobacteria	Sphingomonadales	Erythrobacteraceae	0.000506531
2795690	Bacteria	Pseudomonadota	Alphaproteobacteria	Hyphomicrobiales	Kaistiaceae	0.000481509
2819978	Bacteria	Actinomycetota	Actinomycetes	Micrococcales	Cellulomonadaceae	0.000476171
2813578	Bacteria	Myxococcota	Myxococcia	Myxococcales	Myxococcaceae	0.000451508
42253	Bacteria	Nitrospirota	Nitrospiria	Nitrospirales	Nitrospiraceae	0.000441519
43669	Bacteria	Actinomycetota	Actinomycetes	Micrococcales	Dermabacteraceae	0.000414796
3028622	Bacteria	Pseudomonadota	Gammaproteobacteria	Enterobacterales	Erwiniaceae	0.000408836
94	Bacteria	Pseudomonadota	Alphaproteobacteria	Rhodospirillales	Stellaceae	0.000402903
2856608	Bacteria	Pseudomonadota	Gammaproteobacteria	Legionellales	Coxiellaceae	0.000398269
927083	Bacteria	Myxococcota	NA	Polyangiales	Sandaracinaceae	0.000388108
2758041	Bacteria	Pseudomonadota	Alphaproteobacteria	Hyphomicrobiales	Aurantimonadaceae	0.000374701
2932250	Bacteria	Bacteroidota	Cytophagia	Cytophagales	Hymenobacteraceae	0.000372303
1005039	Bacteria	Armatimonadota	Fimbriimonadia	Fimbriimonadales	Fimbriimonadaceae	0.000356003
465721	Bacteria	Pseudomonadota	Gammaproteobacteria	Nevskiales	Steroidobacteraceae	0.000329417
2528021	Bacteria	Planctomycetota	Planctomycetia	Pirellulales	Pirellulaceae	0.00032823
1624	Bacteria	Bacillota	Bacilli	Lactobacillales	Lactobacillaceae	0.000324293
748247	Bacteria	Pseudomonadota	Betaproteobacteria	Rhodocyclales	Zoogloeaceae	0.000317073
200252	Bacteria	Deinococcota	Deinococci	Deinococcales	Deinococcaceae	0.000307
158080	Bacteria	Pseudomonadota	Gammaproteobacteria	Oceanospirillales	Halomonadaceae	0.000291836
1892855	Bacteria	Pseudomonadota	Alphaproteobacteria	Sphingomonadales	Sphingosinicellaceae	0.000285
1940610	Bacteria	Pseudomonadota	Alphaproteobacteria	Hyphomicrobiales	Phreatobacteraceae	0.000278
84595	Bacteria	Actinomycetota	Actinomycetes	Mycobacteriales	Gordoniaceae	0.000274574
39775	Bacteria	Pseudomonadota	Gammaproteobacteria	Methylococcales	Methylococcaceae	0.000274328
2182432	Bacteria	Pseudomonadota	Gammaproteobacteria	Chromatiales	Ectothiorhodospiraceae	0.000262709
1166950	Bacteria	Pseudomonadota	Gammaproteobacteria	Chromatiales	Chromatiaceae	0.000257704
2879116	Bacteria	Pseudomonadota	Alphaproteobacteria	Hyphomicrobiales	Brucellaceae	0.000255682
256618	Bacteria	Pseudomonadota	Alphaproteobacteria	Hyphomicrobiales	Parvibaculaceae	0.000246
2708020	Bacteria	Pseudomonadota	Gammaproteobacteria	Legionellales	Legionellaceae	0.000244359
748811	Bacteria	Pseudomonadota	Betaproteobacteria	Nitrosomonadales	Sterolibacteriaceae	0.000240176
2812896	Bacteria	Cyanobacteriota	Cyanophyceae	Pseudanabaenales	Leptolyngbyaceae	0.000237254
2820884	Bacteria	Actinomycetota	Actinomycetes	Streptosporangiales	Nocardiopsaceae	0.000233835
2653851	Bacteria	Actinomycetota	Rubrobacteria	Rubrobacterales	Rubrobacteraceae	0.000225535
111015	Bacteria	Actinomycetota	Actinomycetes	Actinomycetales	Actinomycetaceae	0.00021937
80816	Bacteria	Myxococcota	NA	Haliangiales	Kofleriaceae	0.000219019
2811415	Bacteria	Pseudomonadota	Betaproteobacteria	Rhodocyclales	Rhodocyclaceae	0.000212336
73010	Bacteria	Pseudomonadota	Gammaproteobacteria	Aeromonadales	Aeromonadaceae	0.000209185
370038	Bacteria	Thermodesulfobacteriota	Desulfovibrionia	Desulfovibrionales	Desulfovibrionaceae	0.000207802
53635	Bacteria	Actinomycetota	Acidimicrobiia	Acidimicrobiales	Acidimicrobiaceae	0.000205725
2934161	Bacteria	Actinomycetota	Actinomycetes	Micrococcales	Ornithinimicrobiaceae	0.000198429
2589797	Bacteria	Actinomycetota	Actinomycetes	Micrococcales	Bogoriellaceae	0.000192434
121719	Bacteria	Pseudomonadota	Alphaproteobacteria	Hyphomicrobiales	Stappiaceae	0.000189478
1710	Bacteria	Actinomycetota	Actinomycetes	Micrococcales	Promicromonosporaceae	0.000185536
2233851	Bacteria	Pseudomonadota	Alphaproteobacteria	Hyphomicrobiales	Blastochloridaceae	0.000173
2843216	Bacteria	Actinomycetota	Thermoleophilia	Miltoncostaeales	Miltoncostaeaceae	0.000171626
2358	Bacteria	Thermodesulfobacteriota	Desulfomonilia	Desulfomonilales	Desulfomonilaceae	0.000164811
1675686	Bacteria	Pseudomonadota	Gammaproteobacteria	Acidiferrobacterales	Acidiferrobacteraceae	0.000159771
2751	Bacteria	Bacillota	Bacilli	Lactobacillales	Carnobacteriaceae	0.000159672
117157	Bacteria	Actinomycetota	Actinomycetes	Propionibacteriales	Actinopolymorphaceae	0.000158402
704125	Bacteria	Bacillota	Clostridia	Eubacteriales	Clostridiaceae	0.000147549
292800	Bacteria	Bacillota	Clostridia	Eubacteriales	Oscillospiraceae	0.000143096
2528642	Bacteria	Pseudomonadota	Alphaproteobacteria	Hyphomicrobiales	Lichenihabitantaceae	0.000143
2995304	Bacteria	Myxococcota	NA	Nannocystales	Nannocystaceae	0.000136775
63	Bacteria	Pseudomonadota	Betaproteobacteria	Neisseriales	Neisseriaceae	0.00013161
60920	Bacteria	Actinomycetota	Actinomycetes	Micrococcales	Sanguibacteraceae	0.000129126
221352	Bacteria	Cyanobacteriota	Cyanophyceae	Synechococcales	Synechococcaceae	0.000127227
29539	Bacteria	Actinomycetota	Thermoleophilia	Thermoleophilales	Thermoleophilaceae	0.000125338
2303331	Bacteria	Pseudomonadota	Gammaproteobacteria	Nevskiales	Nevskiaceae	0.000121328
2904523	Bacteria	Actinomycetota	Actinomycetes	Micrococcales	Dermacoccaceae	0.00011822
2303332	Bacteria	Pseudomonadota	Gammaproteobacteria	Cellvibrionales	Cellvibrionaceae	0.000117028
392011	Bacteria	Bacillota	Bacilli	Bacillales	Alicyclobacillaceae	0.000113531
1702325	Bacteria	Pseudomonadota	Alphaproteobacteria	Hyphomicrobiales	Chelatococcaceae	0.000109538
1704307	Bacteria	Verrucomicrobiota	Spartobacteria	NA	NA	0.000101634
1798224	Bacteria	Actinomycetota	Actinomycetes	Jiangellales	Jiangellaceae	0.000101383
76259	Bacteria	Pseudomonadota	Betaproteobacteria	Rhodocyclales	Azonexaceae	9.77e-05
2756	Bacteria	Bacillota	Bacilli	Bacillales	Listeriaceae	9.65e-05
2603206	Bacteria	Actinomycetota	Actinomycetes	Micrococcales	Ruaniaceae	9.61e-05
2026	Bacteria	Bacillota	Bacilli	Bacillales	Thermoactinomycetaceae	9.57e-05
1759059	Bacteria	Pseudomonadota	Alphaproteobacteria	Hyphomonadales	Hyphomonadaceae	9.49e-05
2321403	Bacteria	Bacteroidota	Cytophagia	Cytophagales	Fulvivirgaceae	9.45e-05
2057	Bacteria	Thermomicrobiota	Thermomicrobia	Sphaerobacterales	Sphaerobacteraceae	9.42e-05
365349	Bacteria	Bacillota	Negativicutes	Selenomonadales	Sporomusaceae	9.06e-05
547188	Bacteria	Planctomycetota	Phycisphaerae	Phycisphaerales	Phycisphaeraceae	8.89e-05
1391653	Bacteria	Myxococcota	Myxococcia	Myxococcales	Vulgatibacteraceae	8.85e-05
2292766	Bacteria	NA	Deltaproteobacteria	Bradymonadales	Bradymonadaceae	8.85e-05
454171	Bacteria	Armatimonadota	Chthonomonadetes	Chthonomonadales	Chthonomonadaceae	8.59e-05
29543	Bacteria	Thermodesulfobacteriota	Desulfuromonadia	Desulfuromonadales	Desulfuromonadaceae	8.18e-05
191579	Bacteria	Bacteroidota	Flavobacteriia	Flavobacteriales	Crocinitomicaceae	8.16e-05
2735723	Bacteria	Bacillota	Erysipelotrichia	Erysipelotrichales	Turicibacteraceae	8.07e-05
160808	Bacteria	Pseudomonadota	Acidithiobacillia	Acidithiobacillales	Acidithiobacillaceae	8.03e-05
57704	Bacteria	Actinomycetota	Actinomycetes	Mycobacteriales	Tsukamurellaceae	7.98e-05
3004094	Bacteria	Chloroflexota	Tepidiformia	Tepidiformales	Tepidiformaceae	7.89e-05
1172565	Bacteria	Pseudomonadota	Gammaproteobacteria	Enterobacterales	Pectobacteriaceae	7.54e-05
44008	Bacteria	Bacillota	Bacilli	Lactobacillales	Enterococcaceae	7.46e-05
28131	Bacteria	Bacteroidota	Bacteroidia	Bacteroidales	Prevotellaceae	7.29e-05
1055487	Bacteria	Pseudomonadota	Betaproteobacteria	Nitrosomonadales	Methylophilaceae	7.16e-05
2949635	Bacteria	Bacteroidota	Bacteroidia	Marinilabiliales	Marinilabiliaceae	6.98e-05
467094	Bacteria	Actinomycetota	Acidimicrobiia	Acidimicrobiales	Ilumatobacteraceae	6.92e-05
2066483	Bacteria	NA	Candidatus Babeliae	Candidatus Babeliales	Candidatus Chromulinivoraceae	6.9e-05
322509	Bacteria	Actinomycetota	Actinomycetes	Mycobacteriales	Dietziaceae	6.88e-05
1796616	Bacteria	Bacillota	Clostridia	Eubacteriales	Lachnospiraceae	6.71e-05
2928472	Bacteria	Pseudomonadota	Alphaproteobacteria	Hyphomicrobiales	Amorphaceae	6.48e-05
1133546	Bacteria	Actinomycetota	Actinomycetes	Micrococcales	NA	6.47e-05
1470347	Bacteria	Bacteroidota	Bacteroidia	Bacteroidales	Rikenellaceae	6.34e-05
2518994	Bacteria	Pseudomonadota	Gammaproteobacteria	Cellvibrionales	Halieaceae	6.23e-05
2558931	Bacteria	Rhodothermota	Rhodothermia	Rhodothermales	Rhodothermaceae	6.14e-05
83552	Bacteria	Chlamydiota	Chlamydiia	Parachlamydiales	Parachlamydiaceae	6.06e-05
2843330	Bacteria	Pseudomonadota	Alphaproteobacteria	Rhodospirillales	Elioraeaceae	5.98e-05
2702	Bacteria	Actinomycetota	Actinomycetes	Bifidobacteriales	Bifidobacteriaceae	5.97e-05
169402	Bacteria	Pseudomonadota	Alphaproteobacteria	Rickettsiales	Anaplasmataceae	5.82e-05
959	Bacteria	Bdellovibrionota	Bdellovibrionia	Bdellovibrionales	Pseudobdellovibrionaceae	5.72e-05
171437	Bacteria	Pseudomonadota	Alphaproteobacteria	Rhodospirillales	Geminicoccaceae	5.68e-05
894	Bacteria	Thermodesulfobacteriota	Desulfobulbia	Desulfobulbales	Desulfobulbaceae	5.68e-05
569	Bacteria	Pseudomonadota	Gammaproteobacteria	Enterobacterales	Hafniaceae	5.66e-05
2899122	Bacteria	Pseudomonadota	Gammaproteobacteria	Vibrionales	Vibrionaceae	5.59e-05
187137	Bacteria	Deinococcota	Deinococci	Thermales	Thermaceae	5.38e-05
2597660	Bacteria	Actinomycetota	Actinomycetes	Mycobacteriales	NA	5.34e-05
2715678	Bacteria	Pseudomonadota	Betaproteobacteria	Nitrosomonadales	Sulfuricellaceae	5.3e-05
2183911	Bacteria	Pseudomonadota	Gammaproteobacteria	Salinisphaerales	Salinisphaeraceae	5.1e-05
671077	Bacteria	Bacillota	Clostridia	Eubacteriales	Symbiobacteriaceae	5.07e-05
1332188	Bacteria	Candidatus Saccharibacteria	Candidatus Saccharimonadia	Candidatus Saccharimonadales	Candidatus Saccharimonadaceae	5.03e-05
1358	Bacteria	Bacillota	Bacilli	Lactobacillales	Streptococcaceae	5.03e-05
29510	Bacteria	Spirochaetota	Spirochaetia	Leptospirales	Leptospiraceae	5e-05
28049	Bacteria	Actinomycetota	Actinomycetes	Acidothermales	Acidothermaceae	4.94e-05
2773454	Bacteria	Pseudomonadota	Gammaproteobacteria	Oceanospirillales	Oceanospirillaceae	4.89e-05
1773489	Bacteria	Pseudomonadota	Alphaproteobacteria	Rhodospirillales	Thalassospiraceae	4.8e-05
446660	Bacteria	Actinomycetota	Coriobacteriia	Eggerthellales	Eggerthellaceae	4.8e-05
314275	Bacteria	Pseudomonadota	Gammaproteobacteria	Alteromonadales	Alteromonadaceae	4.76e-05
393765	Bacteria	Pseudomonadota	Gammaproteobacteria	NA	NA	4.73e-05
1526572	Bacteria	Pseudomonadota	Alphaproteobacteria	Parvularculales	Parvularculaceae	4.64e-05
133453	Bacteria	Chloroflexota	Caldilineae	Caldilineales	Caldilineaceae	4.59e-05
1727163	Bacteria	Bacteroidota	Cytophagia	Cytophagales	Cyclobacteriaceae	4.47e-05
79209	Bacteria	Bacillota	Clostridia	Eubacteriales	Desulfitobacteriaceae	4.36e-05
988779	Bacteria	Pseudomonadota	Alphaproteobacteria	Rickettsiales	Rickettsiaceae	4.31e-05
1671721	Bacteria	Pseudomonadota	Gammaproteobacteria	Pseudomonadales	Marinobacteraceae	4.28e-05
74318	Bacteria	Pseudomonadota	Alphaproteobacteria	Maricaulales	Maricaulaceae	4.23e-05
283811	Bacteria	Actinomycetota	Actinomycetes	Glycomycetales	Glycomycetaceae	4.15e-05
36861	Bacteria	Pseudomonadota	Betaproteobacteria	Nitrosomonadales	Thiobacillaceae	4.14e-05
2730359	Bacteria	Verrucomicrobiota	NA	NA	NA	4.09e-05
1102	Bacteria	Chlorobiota	Chlorobiia	Chlorobiales	Chlorobiaceae	4.07e-05
453230	Bacteria	Thermodesulfobacteriota	Desulfarculia	Desulfarculales	Desulfarculaceae	3.92e-05
1670831	Bacteria	Actinomycetota	Nitriliruptoria	Egibacterales	Egibacteraceae	3.9e-05
1806508	Bacteria	Chloroflexota	Ardenticatenia	NA	NA	3.89e-05
119484	Bacteria	Thermodesulfobacteriota	Syntrophobacteria	Syntrophobacterales	Syntrophobacteraceae	3.81e-05
2851959	Bacteria	Acidobacteriota	Blastocatellia	NA	NA	3.78e-05
84757	Bacteria	Actinomycetota	Actinomycetes	Micrococcales	Beutenbergiaceae	3.74e-05
960	Bacteria	Bdellovibrionota	Bacteriovoracia	Bacteriovoracales	Bacteriovoracaceae	3.73e-05
2211106	Bacteria	Pseudomonadota	Gammaproteobacteria	Thiotrichales	Piscirickettsiaceae	3.69e-05
24	Bacteria	Pseudomonadota	Gammaproteobacteria	Alteromonadales	Shewanellaceae	3.59e-05
260552	Bacteria	Pseudomonadota	Gammaproteobacteria	Cellvibrionales	Microbulbiferaceae	3.57e-05
585	Bacteria	Pseudomonadota	Gammaproteobacteria	Enterobacterales	Morganellaceae	3.38e-05
2716227	Bacteria	Actinomycetota	Actinomycetes	Micrococcales	Dermatophilaceae	3.3e-05
2259335	Bacteria	Pseudomonadota	Gammaproteobacteria	Oceanospirillales	Alcanivoracaceae	3.09e-05
43658	Bacteria	Pseudomonadota	Gammaproteobacteria	Alteromonadales	Pseudoalteromonadaceae	3.06e-05
81412	Bacteria	Synergistota	Synergistia	Synergistales	Synergistaceae	3.06e-05
120962	Bacteria	Chloroflexota	Chloroflexia	Chloroflexales	Roseiflexaceae	3.04e-05
2003188	Bacteria	Actinomycetota	Coriobacteriia	Coriobacteriales	Atopobiaceae	2.99e-05
2591109	Bacteria	Pseudomonadota	Betaproteobacteria	NA	Casimicrobiaceae	2.96e-05
1796652	Bacteria	Pseudomonadota	Betaproteobacteria	Burkholderiales	Sutterellaceae	2.95e-05
2847045	Bacteria	Thermodesulfobacteriota	Desulfuromonadia	Desulfuromonadales	Geoalkalibacteraceae	2.92e-05
571177	Bacteria	Thermodesulfobacteriota	Desulfobacteria	Desulfobacterales	Desulfosarcinaceae	2.87e-05
673862	Bacteria	NA	Candidatus Babeliae	Candidatus Babeliales	Candidatus Babeliaceae	2.87e-05
1810504	Bacteria	Pseudomonadota	Gammaproteobacteria	Immundisolibacterales	Immundisolibacteraceae	2.82e-05
818	Bacteria	Bacteroidota	Bacteroidia	Bacteroidales	Bacteroidaceae	2.7e-05
1155739	Bacteria	Cyanobacteriota	Cyanophyceae	Oscillatoriales	Oscillatoriaceae	2.69e-05
2296	Bacteria	Thermodesulfobacteriota	Desulfobacteria	Desulfobacterales	Desulfobacteraceae	2.63e-05
1276	Bacteria	Actinomycetota	Actinomycetes	Micrococcales	Kytococcaceae	2.61e-05
2866311	Bacteria	Verrucomicrobiota	Opitutae	Puniceicoccales	Cerasicoccaceae	2.61e-05
1862145	Bacteria	Pseudomonadota	Alphaproteobacteria	Rhodospirillales	Thalassobaculaceae	2.6e-05
1548547	Bacteria	Pseudomonadota	Gammaproteobacteria	Chromatiales	Woeseiaceae	2.57e-05
1670830	Bacteria	Actinomycetota	Nitriliruptoria	Egicoccales	Egicoccaceae	2.56e-05
1642646	Bacteria	Bacteroidota	Bacteroidia	Bacteroidales	Dysgonomonadaceae	2.51e-05
2606626	Bacteria	Bacteroidota	Bacteroidia	Bacteroidales	Muribaculaceae	2.49e-05
1860122	Bacteria	Pseudomonadota	Gammaproteobacteria	Chromatiales	Halothiobacillaceae	2.48e-05
74426	Bacteria	Actinomycetota	Coriobacteriia	Coriobacteriales	Coriobacteriaceae	2.47e-05
1108	Bacteria	Chloroflexota	Chloroflexia	Chloroflexales	Chloroflexaceae	2.4e-05
1579979	Bacteria	Pseudomonadota	Gammaproteobacteria	Chromatiales	Wenzhouxiangellaceae	2.38e-05
2750929	Bacteria	Pseudomonadota	Alphaproteobacteria	Hyphomicrobiales	Bartonellaceae	2.31e-05
155894	Bacteria	Cyanobacteriota	Cyanophyceae	Chroococcidiopsidales	Chroococcidiopsidaceae	2.27e-05
1323948	Bacteria	Nitrospinota	Nitrospinia	Nitrospinales	Nitrospinaceae	2.24e-05
1839801	Bacteria	Chloroflexota	Dehalococcoidia	NA	NA	2.18e-05
2546351	Bacteria	Bacillota	Clostridia	Eubacteriales	Clostridiales Family XVII. Incertae Sedis	2.15e-05
2907343	Bacteria	Cyanobacteriota	Cyanophyceae	Gloeobacterales	Gloeobacteraceae	2.12e-05
899	Bacteria	Thermodesulfobacteriota	Desulfovibrionia	Desulfovibrionales	Desulfomicrobiaceae	2.1e-05
1555112	Bacteria	Bacillota	Limnochordia	Limnochordales	Limnochordaceae	2.08e-05
1763536	Bacteria	Pseudomonadota	Gammaproteobacteria	Alteromonadales	Colwelliaceae	2.06e-05
185300	Bacteria	Bacteroidota	Bacteroidia	Bacteroidales	Paludibacteraceae	2.05e-05
1608957	Bacteria	Actinomycetota	Nitriliruptoria	Euzebyales	Euzebyaceae	2.03e-05
1482074	Bacteria	Pseudomonadota	Alphaproteobacteria	Hyphomicrobiales	Pleomorphomonadaceae	1.99e-05
2487118	Bacteria	Bacillota	Erysipelotrichia	Erysipelotrichales	Erysipelotrichaceae	1.89e-05
585455	Bacteria	Pseudomonadota	Gammaproteobacteria	Chromatiales	NA	1.89e-05
2304600	Bacteria	Pseudomonadota	Alphaproteobacteria	Hyphomicrobiales	Breoghaniaceae	1.88e-05
69823	Bacteria	Bacillota	Negativicutes	Selenomonadales	Selenomonadaceae	1.86e-05
146919	Bacteria	Rhodothermota	Rhodothermia	Rhodothermales	Salinibacteraceae	1.85e-05
716816	Bacteria	Pseudomonadota	Gammaproteobacteria	Cellvibrionales	Spongiibacteraceae	1.85e-05
1761012	Bacteria	Bacillota	Clostridia	Eubacteriales	Peptococcaceae	1.83e-05
19	Bacteria	Thermodesulfobacteriota	Desulfuromonadia	Desulfuromonadales	Syntrophotaleaceae	1.79e-05
41170	Bacteria	Bacillota	Bacilli	Bacillales	NA	1.79e-05
1925548	Bacteria	Pseudomonadota	Alphaproteobacteria	Candidatus Pelagibacterales	NA	1.77e-05
1137095	Bacteria	Cyanobacteriota	Cyanophyceae	Nostocales	Scytonemataceae	1.74e-05
1331910	Bacteria	Planctomycetota	Planctomycetia	Pirellulales	Thermoguttaceae	1.74e-05
239935	Bacteria	Verrucomicrobiota	Verrucomicrobiae	Verrucomicrobiales	Akkermansiaceae	1.73e-05
2875962	Bacteria	Bacteroidota	NA	Candidatus Sulfidibacteriales	NA	1.63e-05
1173025	Bacteria	Cyanobacteriota	Cyanophyceae	Oscillatoriales	Coleofasciculaceae	1.6e-05
1891644	Bacteria	Actinomycetota	Actinomycetes	Sporichthyales	Sporichthyaceae	1.6e-05
60893	Bacteria	Thermodesulfobacteriota	Desulfobaccia	Desulfobaccales	Desulfobaccaceae	1.6e-05
187145	Bacteria	Calditrichota	Calditrichia	Calditrichales	Calditrichaceae	1.56e-05
269261	Bacteria	Campylobacterota	Epsilonproteobacteria	Campylobacterales	Sulfurovaceae	1.53e-05
2775080	Bacteria	Pseudomonadota	Alphaproteobacteria	Rhodospirillales	Kiloniellaceae	1.51e-05
47960	Bacteria	Pseudomonadota	Gammaproteobacteria	Chromatiales	Thioalkalibacteraceae	1.51e-05
174633	Bacteria	Planctomycetota	Candidatus Brocadiia	Candidatus Brocadiales	Candidatus Brocadiaceae	1.45e-05
288004	Bacteria	Pseudomonadota	Gammaproteobacteria	Thiotrichales	Thiotrichaceae	1.38e-05
1972068	Bacteria	Pseudomonadota	Gammaproteobacteria	Chromatiales	Thioalkalispiraceae	1.37e-05
1307763	Bacteria	Kiritimatiellota	Kiritimatiellia	Kiritimatiellales	Kiritimatiellaceae	1.35e-05
1811807	Bacteria	Pseudomonadota	Gammaproteobacteria	Chromatiales	Granulosicoccaceae	1.34e-05
1509244	Bacteria	Pseudomonadota	Alphaproteobacteria	Holosporales	Caedimonadaceae	1.33e-05
45497	Bacteria	Bacillota	Tissierellia	Tissierellales	Tepidimicrobiaceae	1.3e-05
340071	Bacteria	Chlamydiota	Chlamydiia	Parachlamydiales	Criblamydiaceae	1.28e-05
2665156	Bacteria	Candidatus Saccharibacteria	NA	NA	NA	1.25e-05
82985	Bacteria	Pseudomonadota	Gammaproteobacteria	Enterobacterales	Budviciaceae	1.25e-05
3040675	Bacteria	Pseudomonadota	Alphaproteobacteria	Minwuiales	Minwuiaceae	1.24e-05
158327	Bacteria	Pseudomonadota	Gammaproteobacteria	Oceanospirillales	Hahellaceae	1.22e-05
1655500	Bacteria	Campylobacterota	Epsilonproteobacteria	Campylobacterales	Campylobacteraceae	1.22e-05
167964	Bacteria	Chloroflexota	Anaerolineae	Anaerolineales	Anaerolineaceae	1.22e-05
51665	Bacteria	Bacillota	Bacilli	Lactobacillales	Aerococcaceae	1.22e-05
837	Bacteria	Bacteroidota	Bacteroidia	Bacteroidales	Porphyromonadaceae	1.22e-05
414996	Bacteria	Actinomycetota	Actinomycetes	Actinopolysporales	Actinopolysporaceae	1.19e-05
416213	Bacteria	Pseudomonadota	Betaproteobacteria	Ferrovales	Ferrovaceae	1.19e-05
100716	Bacteria	Chlorobiota	Chlorobiia	Chlorobiales	Chloroherpetonaceae	1.14e-05
1134405	Bacteria	Ignavibacteriota	Ignavibacteria	Ignavibacteriales	Melioribacteraceae	1.11e-05
1239307	Bacteria	Pseudomonadota	Gammaproteobacteria	Enterobacterales	Bruguierivoracaceae	1.09e-05
35701	Bacteria	Bacillota	Clostridia	Eubacteriales	Heliobacteriaceae	1.08e-05
286802	Bacteria	Actinomycetota	Actinomycetes	Mycobacteriales	Segniliparaceae	1.06e-05
138851	Bacteria	Spirochaetota	Spirochaetia	Spirochaetales	Treponemataceae	1.05e-05
244582	Bacteria	Pseudomonadota	Alphaproteobacteria	Holosporales	Candidatus Paracaedibacteraceae	1.05e-05
43674	Bacteria	Actinomycetota	Actinomycetes	Micrococcales	Jonesiaceae	1.05e-05
500	Bacteria	Thermomicrobiota	Thermomicrobia	Thermomicrobiales	Thermomicrobiaceae	1.05e-05
747	Bacteria	Pseudomonadota	Gammaproteobacteria	Pasteurellales	Pasteurellaceae	1.05e-05
129958	Bacteria	Bacillota	Clostridia	Thermoanaerobacterales	Thermoanaerobacteraceae	1.04e-05
823	Bacteria	Bacteroidota	Bacteroidia	Bacteroidales	Tannerellaceae	1.04e-05
1658616	Bacteria	Lentisphaerota	Lentisphaeria	Lentisphaerales	Lentisphaeraceae	9.98e-06
1297617	Bacteria	Bacillota	Clostridia	Eubacteriales	NA	8.53e-06
1936003	Bacteria	Planctomycetota	Phycisphaerae	Sedimentisphaerales	Anaerohalosphaeraceae	8.53e-06
2798577	Bacteria	Spirochaetota	Spirochaetia	Spirochaetales	Breznakiellaceae	8.53e-06
2829795	Bacteria	Bacteroidota	Flavobacteriia	Flavobacteriales	Parvicellaceae	8.26e-06
222819	Bacteria	Cyanobacteriota	Cyanophyceae	Oscillatoriales	NA	8.07e-06
2866627	Bacteria	Bacillota	Bacilli	Bacillales	Bacillales Family X. Incertae Sedis	8.07e-06
338645	Bacteria	Bacillota	Clostridia	Eubacteriales	Syntrophomonadaceae	8.07e-06
651822	Bacteria	Synergistota	Synergistia	Synergistales	Aminobacteriaceae	8.07e-06
1006	Bacteria	Bacteroidota	Cytophagia	Cytophagales	Marivirgaceae	7.91e-06
1260	Bacteria	Bacillota	Tissierellia	Tissierellales	Peptoniphilaceae	7.73e-06
1930593	Bacteria	Candidatus Omnitrophota	NA	NA	NA	7.73e-06
14	Bacteria	Dictyoglomota	Dictyoglomia	Dictyoglomales	Dictyoglomaceae	7.69e-06
1408281	Bacteria	Elusimicrobiota	Endomicrobiia	Endomicrobiales	Endomicrobiaceae	7.69e-06
141451	Bacteria	Pseudomonadota	Gammaproteobacteria	Oceanospirillales	Oleiphilaceae	7.69e-06
2005460	Bacteria	Cyanobacteriota	Cyanophyceae	Chroococcales	Chroococcaceae	7.69e-06
2350	Bacteria	Bacteroidota	Saprospiria	Saprospirales	Haliscomenobacteraceae	7.69e-06
2569540	Bacteria	Thermodesulfobacteriota	Desulfobulbia	Desulfobulbales	Desulfocapsaceae	7.69e-06
2810562	Bacteria	Thermodesulfobacteriota	Desulfobacteria	Desulfobacterales	Desulfolunaceae	7.69e-06
2930200	Bacteria	Campylobacterota	Epsilonproteobacteria	Nautiliales	Nitratiruptoraceae	7.69e-06
905	Bacteria	Bacillota	Negativicutes	Acidaminococcales	Acidaminococcaceae	7.69e-06
131568	Bacteria	Actinomycetota	Actinomycetes	Kineosporiales	Kineosporiaceae	7.39e-06
1287055	Bacteria	Spirochaetota	Spirochaetia	Brachyspirales	Brachyspiraceae	6.8e-06
1336806	Bacteria	Pseudomonadota	Gammaproteobacteria	Oceanospirillales	Saccharospirillaceae	6.8e-06
2107	Bacteria	Mycoplasmatota	Mollicutes	Mycoplasmatales	Mycoplasmataceae	6.8e-06
2528593	Bacteria	Bacillota	Clostridia	Moorellales	Zhaonellaceae	6.8e-06
2600177	Bacteria	NA	Deltaproteobacteria	Bradymonadales	Microvenatoraceae	6.8e-06
2601668	Bacteria	Pseudomonadota	Alphaproteobacteria	Holosporales	Holosporaceae	6.8e-06
2697043	Bacteria	Kiritimatiellota	Tichowtungiia	Tichowtungiales	Tichowtungiaceae	6.8e-06
487173	Bacteria	Bacillota	Negativicutes	Veillonellales	Veillonellaceae	6.8e-06
69539	Bacteria	Pseudomonadota	Gammaproteobacteria	Alteromonadales	Moritellaceae	6.8e-06
897	Bacteria	Thermodesulfobacteriota	Desulfobacteria	Desulfobacterales	Desulfococcaceae	6.8e-06
1188228	Bacteria	Cyanobacteriota	Cyanophyceae	Gloeomargaritales	Gloeomargaritaceae	5.71e-06
139438	Bacteria	Deferribacterota	Deferribacteres	Deferribacterales	Geovibrionaceae	5.71e-06
166501	Bacteria	Chloroflexota	NA	NA	NA	5.71e-06
171695	Bacteria	Thermodesulfobacteriota	Thermodesulfobacteria	Thermodesulfobacteriales	Thermodesulfatatoraceae	5.71e-06
1973486	Bacteria	Cyanobacteriota	Cyanophyceae	Nostocales	Calotrichaceae	5.71e-06
269673	Bacteria	Bacillota	Bacilli	Bacillales	Sporolactobacillaceae	5.71e-06
2715131	Bacteria	Bacteroidota	Cytophagia	Cytophagales	Mangrovivirgaceae	5.71e-06
29360	Bacteria	Bacillota	Clostridia	Eubacteriales	Cellulosilyticaceae	5.71e-06
301585	Bacteria	Mycoplasmatota	Mollicutes	Entomoplasmatales	Spiroplasmataceae	5.71e-06
332249	Bacteria	Deinococcota	Deinococci	Trueperales	Trueperaceae	5.71e-06
59930	Bacteria	Cyanobacteriota	Cyanophyceae	Synechococcales	Prochlorococcaceae	5.71e-06
639313	Bacteria	Actinomycetota	Actinomycetes	Mycobacteriales	Hoyosellaceae	5.71e-06
1168034	Bacteria	Bacteroidota	Bacteroidia	Marinilabiliales	Prolixibacteraceae	5.43e-06
1441386	Bacteria	Thermotogota	Thermotogae	Mesoaciditogales	Mesoaciditogaceae	5.43e-06
2026885	Bacteria	Candidatus Bipolaricaulota	NA	NA	NA	5.43e-06
2710758	Bacteria	Chloroflexota	Candidatus Thermofonsia	Phototrophicales	Phototrophicaceae	5.43e-06
2720720	Bacteria	Chlamydiota	Chlamydiia	Parachlamydiales	Rhabdochlamydiaceae	5.43e-06
2761580	Bacteria	Bacteroidota	Flavobacteriia	Flavobacteriales	Schleiferiaceae	5.43e-06
2976982	Bacteria	Bdellovibrionota	Oligoflexia	Silvanigrellales	Silvanigrellaceae	5.43e-06
3045816	Bacteria	Cyanobacteriota	Cyanophyceae	Synechococcales	Trichocoleusaceae	5.43e-06
638849	Bacteria	Synergistota	Synergistia	Synergistales	Dethiosulfovibrionaceae	5.43e-06
931101	Bacteria	Bacteroidota	Cytophagia	Cytophagales	Amoebophilaceae	5.43e-06
2818388	Bacteria	Acidobacteriota	Holophagae	Acanthopleuribacterales	Acanthopleuribacteraceae	5.12e-06
367806	Bacteria	Bacteroidota	Flavobacteriia	Flavobacteriales	Blattabacteriaceae	5.12e-06
148813	Bacteria	Campylobacterota	Epsilonproteobacteria	Campylobacterales	Sulfurimonadaceae	5.09e-06
2005456	Bacteria	Cyanobacteriota	Cyanophyceae	Nostocales	Hapalosiphonaceae	5.09e-06
2161677	Bacteria	Pseudomonadota	Alphaproteobacteria	Kordiimonadales	Kordiimonadaceae	5.09e-06
2599305	Bacteria	Pseudomonadota	Alphaproteobacteria	Sneathiellales	Sneathiellaceae	5.09e-06
3035694	Bacteria	Bacillota	Tissierellia	Tissierellales	Tissierellaceae	5.09e-06
685565	Bacteria	Cyanobacteriota	Cyanophyceae	Pseudanabaenales	Pseudanabaenaceae	5.09e-06
83561	Bacteria	Chlamydiota	Chlamydiia	Parachlamydiales	Simkaniaceae	5.09e-06
119394	Bacteria	Thermotogota	Thermotogae	Thermotogales	Thermotogaceae	2.82e-06
1525	Bacteria	Bacillota	Clostridia	Moorellales	Moorellaceae	2.82e-06
1542390	Bacteria	Pseudomonadota	Gammaproteobacteria	Thiotrichales	Francisellaceae	2.82e-06
1806891	Bacteria	Chlamydiota	Chlamydiia	Chlamydiales	Chlamydiaceae	2.82e-06
2043170	Bacteria	Pseudomonadota	Alphaproteobacteria	Emcibacterales	Emcibacteraceae	2.82e-06
2316383	Bacteria	Bacillota	Clostridia	Thermosediminibacterales	Tepidanaerobacteraceae	2.82e-06
29348	Bacteria	Bacillota	Erysipelotrichia	Erysipelotrichales	Coprobacillaceae	2.82e-06
457083	Bacteria	Cyanobacteriota	Cyanophyceae	Nostocales	Tolypothrichaceae	2.82e-06
213	Bacteria	Campylobacterota	Epsilonproteobacteria	Campylobacterales	Helicobacteraceae	2.3e-06
2486578	Bacteria	Pseudomonadota	Alphaproteobacteria	Rickettsiales	NA	2.3e-06
2822844	Bacteria	Pseudomonadota	Gammaproteobacteria	Alteromonadales	Ferrimonadaceae	2.3e-06
2979869	Bacteria	Bacteroidota	Cytophagia	Cytophagales	Reichenbachiellaceae	2.3e-06
336261	Bacteria	Synergistota	Synergistia	Synergistales	Thermovirgaceae	2.3e-06
366522	Bacteria	Campylobacterota	Epsilonproteobacteria	Campylobacterales	Sulfurospirillaceae	2.3e-06
373994	Bacteria	Cyanobacteriota	Cyanophyceae	Nostocales	Rivulariaceae	2.3e-06

## Sheet: Table S8
tax_id	Domain	Phylum	Class	Order	Family	Genus	Relative Abundance
1437360	Bacteria	Pseudomonadota	Alphaproteobacteria	Hyphomicrobiales	Nitrobacteraceae	Bradyrhizobium	0.221518
582702	Bacteria	Pseudomonadota	Gammaproteobacteria	Xanthomonadales	Rhodanobacteraceae	Rhodanobacter	0.123032
261302	Bacteria	Pseudomonadota	Betaproteobacteria	Burkholderiales	Burkholderiaceae	Paraburkholderia	0.0579072
1777866	Bacteria	Pseudomonadota	Alphaproteobacteria	Hyphomicrobiales	Phyllobacteriaceae	Mesorhizobium	0.0356482
294	Bacteria	Pseudomonadota	Gammaproteobacteria	Pseudomonadales	Pseudomonadaceae	Pseudomonas	0.0347957
279113	Bacteria	Pseudomonadota	Betaproteobacteria	Burkholderiales	Oxalobacteraceae	Collimonas	0.0344827
2987701	Bacteria	Actinomycetota	Actinomycetes	Micrococcales	Micrococcaceae	Arthrobacter	0.0340275
2509614	Bacteria	Pseudomonadota	Betaproteobacteria	Burkholderiales	Comamonadaceae	Rhodoferax	0.0267185
2943498	Bacteria	Actinomycetota	Actinomycetes	Mycobacteriales	Mycobacteriaceae	Mycobacterium	0.0190972
912	Bacteria	Pseudomonadota	Alphaproteobacteria	Hyphomicrobiales	Nitrobacteraceae	Nitrobacter	0.0155593
304895	Bacteria	Actinomycetota	Actinomycetes	Catenulisporales	Catenulisporaceae	Catenulispora	0.0130996
1804624	Bacteria	Actinomycetota	Actinomycetes	Propionibacteriales	Nocardioidaceae	Nocardioides	0.0123091
2980100	Bacteria	Pseudomonadota	Betaproteobacteria	Neisseriales	Chromobacteriaceae	Silvimonas	0.0114925
674703	Bacteria	Pseudomonadota	Alphaproteobacteria	Hyphomicrobiales	Hyphomicrobiaceae	Rhodoplanes	0.011287
34073	Bacteria	Pseudomonadota	Betaproteobacteria	Burkholderiales	Comamonadaceae	Variovorax	0.0100649
2051959	Bacteria	Acidobacteriota	Terriglobia	Terriglobales	Acidobacteriaceae	Edaphobacter	0.00984063
1231	Bacteria	Pseudomonadota	Betaproteobacteria	Nitrosomonadales	Nitrosomonadaceae	Nitrosospira	0.00895428
1141883	Bacteria	Pseudomonadota	Betaproteobacteria	Burkholderiales	Oxalobacteraceae	Massilia	0.00846167
2054227	Bacteria	Pseudomonadota	Alphaproteobacteria	Sphingomonadales	Sphingomonadaceae	Sphingopyxis	0.00788594
2908837	Bacteria	Actinomycetota	Actinomycetes	Mycobacteriales	Mycobacteriaceae	Mycolicibacterium	0.00732779
193462	Bacteria	Actinomycetota	Actinomycetes	Kitasatosporales	Streptomycetaceae	Streptomyces	0.0072855
33008	Bacteria	Actinomycetota	Actinomycetes	Mycobacteriales	Nocardiaceae	Rhodococcus	0.00662765
1002689	Bacteria	Acidobacteriota	Terriglobia	Terriglobales	Acidobacteriaceae	Occallatibacter	0.00620525
2901142	Bacteria	Pseudomonadota	Betaproteobacteria	Burkholderiales	Alcaligenaceae	Paralcaligenes	0.00613576
658062	Bacteria	Acidobacteriota	Terriglobia	Terriglobales	Acidobacteriaceae	Candidatus Koribacter	0.0060092
652787	Bacteria	Bacteroidota	Sphingobacteriia	Sphingobacteriales	Sphingobacteriaceae	Mucilaginibacter	0.00539788
1813879	Bacteria	Pseudomonadota	Alphaproteobacteria	Sphingomonadales	Sphingomonadaceae	Sphingomonas	0.00537661
61646	Bacteria	Pseudomonadota	Gammaproteobacteria	Enterobacterales	Enterobacteriaceae	Lelliottia	0.00512966
1882747	Bacteria	Pseudomonadota	Alphaproteobacteria	Hyphomicrobiales	Nitrobacteraceae	Afipia	0.00502083
2763107	Bacteria	Acidobacteriota	Terriglobia	Terriglobales	Acidobacteriaceae	Alloacidobacterium	0.00450861
1387353	Bacteria	Planctomycetota	Planctomycetia	Isosphaerales	Isosphaeraceae	Paludisphaera	0.00383236
412690	Bacteria	Actinomycetota	Actinomycetes	Micrococcales	Microbacteriaceae	Microterricola	0.00382711
2527974	Bacteria	Planctomycetota	Planctomycetia	Isosphaerales	Isosphaeraceae	Tautonia	0.00364899
466153	Bacteria	Planctomycetota	Planctomycetia	Isosphaerales	Isosphaeraceae	Singulisphaera	0.00364475
940614	Bacteria	Acidobacteriota	Terriglobia	Terriglobales	Acidobacteriaceae	Granulicella	0.00346108
2823693	Bacteria	Pseudomonadota	Alphaproteobacteria	Caulobacterales	Caulobacteraceae	Caulobacter	0.00341488
341045	Bacteria	Pseudomonadota	Betaproteobacteria	Burkholderiales	Oxalobacteraceae	Herbaspirillum	0.00330137
406548	Bacteria	Planctomycetota	Planctomycetia	Isosphaerales	Isosphaeraceae	Aquisphaera	0.00326121
363852	Bacteria	Bacteroidota	Sphingobacteriia	Sphingobacteriales	Sphingobacteriaceae	Pedobacter	0.0032405
2994496	Bacteria	Pseudomonadota	Gammaproteobacteria	Xanthomonadales	Rhodanobacteraceae	Dyella	0.00323029
2211140	Bacteria	Acidobacteriota	Terriglobia	Terriglobales	Acidobacteriaceae	Acidisarcina	0.0031706
2944128	Bacteria	Actinomycetota	Actinomycetes	Jatrophihabitantales	Jatrophihabitantaceae	Jatrophihabitans	0.00314158
1179672	Bacteria	Bacteroidota	Flavobacteriia	Flavobacteriales	Flavobacteriaceae	Flavobacterium	0.00312749
2724914	Bacteria	Actinomycetota	Actinomycetes	Micrococcales	Microbacteriaceae	Leifsonia	0.00306378
1795874	Bacteria	Pseudomonadota	Betaproteobacteria	Burkholderiales	Burkholderiaceae	Burkholderia	0.0030177
216778	Bacteria	Pseudomonadota	Gammaproteobacteria	Xanthomonadales	Xanthomonadaceae	Stenotrophomonas	0.00298231
331696	Bacteria	Pseudomonadota	Alphaproteobacteria	Hyphomicrobiales	Xanthobacteraceae	Pseudolabrys	0.00277921
1592106	Bacteria	Acidobacteriota	Terriglobia	Terriglobales	Acidobacteriaceae	Terriglobus	0.00275105
1891094	Bacteria	Pseudomonadota	Betaproteobacteria	Burkholderiales	Burkholderiaceae	Pandoraea	0.00266443
871203	Bacteria	Pseudomonadota	Betaproteobacteria	Burkholderiales	Burkholderiaceae	Caballeronia	0.00260975
191495	Bacteria	Actinomycetota	Thermoleophilia	Solirubrobacterales	Conexibacteraceae	Conexibacter	0.00260182
1813880	Bacteria	Actinomycetota	Actinomycetes	Micrococcales	Intrasporangiaceae	Tetrasphaera	0.00250527
582680	Bacteria	Actinomycetota	Actinomycetes	Micrococcales	Microbacteriaceae	Microbacterium	0.00240898
53399	Bacteria	Pseudomonadota	Alphaproteobacteria	Hyphomicrobiales	Hyphomicrobiaceae	Hyphomicrobium	0.00234606
284016	Bacteria	Pseudomonadota	Alphaproteobacteria	Caulobacterales	Caulobacteraceae	Phenylobacterium	0.00226764
1473598	Bacteria	Acidobacteriota	Terriglobia	Bryobacterales	Bryobacteraceae	Paludibaculum	0.00222967
384	Bacteria	Pseudomonadota	Alphaproteobacteria	Hyphomicrobiales	Rhizobiaceae	Rhizobium	0.00219206
2802641	Bacteria	Actinomycetota	Actinomycetes	Pseudonocardiales	Pseudonocardiaceae	Kutzneria	0.0021833
1882749	Bacteria	Verrucomicrobiota	Opitutae	Opitutales	Opitutaceae	Opitutus	0.00211366
496014	Bacteria	Actinomycetota	Rubrobacteria	Rubrobacterales	Baekduiaceae	Baekduia	0.00211184
28151	Bacteria	Pseudomonadota	Gammaproteobacteria	Enterobacterales	Yersiniaceae	Serratia	0.0021068
2341117	Bacteria	Bacteroidota	Chitinophagia	Chitinophagales	Chitinophagaceae	Arachidicoccus	0.00201702
1076	Bacteria	Pseudomonadota	Alphaproteobacteria	Hyphomicrobiales	Nitrobacteraceae	Rhodopseudomonas	0.0019795
34071	Bacteria	Pseudomonadota	Betaproteobacteria	Burkholderiales	Oxalobacteraceae	Telluria	0.00193669
242606	Bacteria	Pseudomonadota	Gammaproteobacteria	Xanthomonadales	Rhodanobacteraceae	Luteibacter	0.00187659
33910	Bacteria	Actinomycetota	Actinomycetes	Pseudonocardiales	Pseudonocardiaceae	Amycolatopsis	0.00185838
709883	Bacteria	Actinomycetota	Actinomycetes	Micromonosporales	Micromonosporaceae	Micromonospora	0.0018321
246	Bacteria	Bacteroidota	Flavobacteriia	Flavobacteriales	Weeksellaceae	Chryseobacterium	0.00181509
861299	Bacteria	Gemmatimonadota	Gemmatimonadetes	Gemmatimonadales	Gemmatimonadaceae	Gemmatirosa	0.00173909
2816248	Bacteria	Pseudomonadota	Gammaproteobacteria	Enterobacterales	Yersiniaceae	Rahnella	0.00156582
2918170	Bacteria	Myxococcota	Myxococcia	Myxococcales	Anaeromyxobacteraceae	Anaeromyxobacter	0.00150346
2774189	Bacteria	Pseudomonadota	Alphaproteobacteria	Caulobacterales	Caulobacteraceae	Brevundimonas	0.00150103
1896164	Bacteria	Pseudomonadota	Gammaproteobacteria	Xanthomonadales	Xanthomonadaceae	Luteimonas	0.00149201
2509675	Bacteria	Chloroflexota	Ktedonobacteria	Ktedonobacterales	Ktedonosporobacteraceae	Ktedonosporobacter	0.00149018
1736675	Bacteria	Pseudomonadota	Alphaproteobacteria	Hyphomicrobiales	Devosiaceae	Devosia	0.00147245
53359	Bacteria	Actinomycetota	Actinomycetes	Micromonosporales	Micromonosporaceae	Dactylosporangium	0.00146217
33075	Bacteria	Acidobacteriota	Terriglobia	Terriglobales	Acidobacteriaceae	Acidobacterium	0.00144388
2283318	Bacteria	Pseudomonadota	Gammaproteobacteria	Moraxellales	Moraxellaceae	Aquirhabdus	0.00143595
266062	Bacteria	Pseudomonadota	Gammaproteobacteria	Xanthomonadales	Xanthomonadaceae	Pseudoxanthomonas	0.00142689
68895	Bacteria	Pseudomonadota	Betaproteobacteria	Burkholderiales	Burkholderiaceae	Cupriavidus	0.00141888
2777556	Bacteria	Actinomycetota	Actinomycetes	Micrococcales	Brevibacteriaceae	Brevibacterium	0.00140063
435897	Bacteria	Pseudomonadota	Gammaproteobacteria	Xanthomonadales	Xanthomonadaceae	Lysobacter	0.00139944
2528023	Bacteria	Planctomycetota	Planctomycetia	Gemmatales	Gemmataceae	Urbifossiella	0.00137046
728066	Bacteria	Actinomycetota	Actinomycetes	Micrococcales	Micrococcaceae	Pseudarthrobacter	0.00135864
2651284	Bacteria	Bacillota	Bacilli	Bacillales	Bacillaceae	Pradoshia	0.00134972
3041435	Bacteria	Pseudomonadota	Alphaproteobacteria	Hyphomicrobiales	Beijerinckiaceae	Methylocapsa	0.00134322
2884022	Bacteria	Actinomycetota	Thermoleophilia	Solirubrobacterales	Capillimicrobiaceae	Capillimicrobium	0.00132303
2020412	Bacteria	Pseudomonadota	Alphaproteobacteria	Hyphomicrobiales	Boseaceae	Bosea	0.00131092
2602015	Bacteria	Pseudomonadota	Alphaproteobacteria	Rhodospirillales	Rhodospirillaceae	Hypericibacter	0.00130435
2675219	Bacteria	Actinomycetota	Actinomycetes	Mycobacteriales	Corynebacteriaceae	Corynebacterium	0.00127248
1855912	Bacteria	Acidobacteriota	Vicinamibacteria	Vicinamibacterales	Vicinamibacteraceae	Luteitalea	0.00124888
1636152	Bacteria	Planctomycetota	Planctomycetia	Planctomycetales	Planctomycetaceae	Planctomyces	0.00123017
2732067	Bacteria	Pseudomonadota	Betaproteobacteria	Nitrosomonadales	Usitatibacteraceae	Usitatibacter	0.00119727
1463158	Bacteria	Pseudomonadota	Gammaproteobacteria	Xanthomonadales	Xanthomonadaceae	Thermomonas	0.00113475
2202249	Bacteria	Actinomycetota	Actinomycetes	Streptosporangiales	Streptosporangiaceae	Streptosporangium	0.00113052
2975482	Bacteria	Bacillota	Bacilli	Bacillales	Paenibacillaceae	Paenibacillus	0.00106571
94132	Bacteria	Pseudomonadota	Betaproteobacteria	Burkholderiales	Comamonadaceae	Ramlibacter	0.00106516
2933797	Bacteria	Actinomycetota	Actinomycetes	Geodermatophilales	Geodermatophilaceae	Blastococcus	0.00106391
1407	Bacteria	Bacillota	Bacilli	Bacillales	Bacillaceae	Peribacillus	0.00106099
916	Bacteria	Pseudomonadota	Betaproteobacteria	Nitrosomonadales	Nitrosomonadaceae	Nitrosomonas	0.00103665
2898793	Bacteria	Pseudomonadota	Gammaproteobacteria	Xanthomonadales	Rhodanobacteraceae	Frateuria	0.00101651
114616	Bacteria	Pseudomonadota	Alphaproteobacteria	Hyphomicrobiales	Methylobacteriaceae	Methylobacterium	0.00100825
1391654	Bacteria	Myxococcota	NA	Polyangiales	Labilitrichaceae	Labilithrix	0.0010001
943830	Bacteria	Pseudomonadota	Alphaproteobacteria	Hyphomicrobiales	Nitrobacteraceae	Tardiphaga	0.000949023
1609758	Bacteria	Pseudomonadota	Alphaproteobacteria	Sphingomonadales	Sphingomonadaceae	Novosphingobium	0.000933123
2018025	Bacteria	Actinomycetota	Actinomycetes	Kitasatosporales	Streptomycetaceae	Kitasatospora	0.000920335
2774151	Bacteria	Planctomycetota	Planctomycetia	Gemmatales	Gemmataceae	Frigoriglobus	0.00090614
60894	Bacteria	Actinomycetota	Actinomycetes	Pseudonocardiales	Pseudonocardiaceae	Saccharopolyspora	0.000902629
42858	Bacteria	Bacillota	Bacilli	Bacillales	Staphylococcaceae	Mammaliicoccus	0.000881381
354356	Bacteria	Bacteroidota	Chitinophagia	Chitinophagales	Chitinophagaceae	Niastella	0.000864256
655015	Bacteria	Pseudomonadota	Alphaproteobacteria	Hyphomicrobiales	Methylocystaceae	Methylocystis	0.000823777
2600596	Bacteria	Pseudomonadota	Betaproteobacteria	Nitrosomonadales	Gallionellaceae	Sideroxydans	0.000806143
555317	Bacteria	Pseudomonadota	Alphaproteobacteria	Hyphomicrobiales	Phyllobacteriaceae	Phyllobacterium	0.000792153
2705012	Bacteria	Actinomycetota	Actinomycetes	Kitasatosporales	Streptomycetaceae	Streptacidiphilus	0.000769303
240495	Bacteria	Actinomycetota	Actinomycetes	Pseudonocardiales	Pseudonocardiaceae	Pseudonocardia	0.000764091
2728021	Bacteria	Pseudomonadota	Betaproteobacteria	Burkholderiales	Oxalobacteraceae	Duganella	0.000762536
375549	Bacteria	Pseudomonadota	Alphaproteobacteria	Hyphomicrobiales	Rhizobiaceae	Sinorhizobium	0.000744714
2807512	Bacteria	Planctomycetota	Phycisphaerae	Tepidisphaerales	Tepidisphaeraceae	Humisphaera	0.000733471
455432	Bacteria	Actinomycetota	Actinomycetes	Mycobacteriales	Nocardiaceae	Nocardia	0.000728781
2849779	Bacteria	Actinomycetota	Acidimicrobiia	Acidimicrobiales	Iamiaceae	Aquihabitans	0.000724968
53461	Bacteria	Actinomycetota	Actinomycetes	Nakamurellales	Nakamurellaceae	Nakamurella	0.000714629
2836373	Bacteria	Actinomycetota	Actinomycetes	Micromonosporales	Micromonosporaceae	Actinoplanes	0.000702486
13690	Bacteria	Pseudomonadota	Alphaproteobacteria	Sphingomonadales	Sphingomonadaceae	Sphingobium	0.000699287
220687	Bacteria	Bacillota	Bacilli	Bacillales	Bacillaceae	Neobacillus	0.000680904
946333	Bacteria	Pseudomonadota	Betaproteobacteria	Burkholderiales	NA	Rhizobacter	0.00067639
1544730	Bacteria	Actinomycetota	Actinomycetes	Propionibacteriales	Kribbellaceae	Kribbella	0.000665549
358	Bacteria	Pseudomonadota	Alphaproteobacteria	Hyphomicrobiales	Rhizobiaceae	Agrobacterium	0.000649606
56	Bacteria	Myxococcota	NA	Polyangiales	Polyangiaceae	Sorangium	0.000636018
2974023	Bacteria	Verrucomicrobiota	Verrucomicrobiae	Limisphaerales	Fontisphaeraceae	Fontisphaera	0.000571412
2750812	Bacteria	Actinomycetota	Actinomycetes	Streptosporangiales	Thermomonosporaceae	Actinomadura	0.00056915
477641	Bacteria	Actinomycetota	Actinomycetes	Geodermatophilales	Geodermatophilaceae	Modestobacter	0.00055044
408	Bacteria	Pseudomonadota	Alphaproteobacteria	Hyphomicrobiales	Methylobacteriaceae	Methylorubrum	0.000536297
1882682	Bacteria	Pseudomonadota	Alphaproteobacteria	Hyphomicrobiales	Methylobacteriaceae	Microvirga	0.000531185
2949664	Bacteria	Actinomycetota	Thermoleophilia	Solirubrobacterales	Paraconexibacteraceae	Paraconexibacter	0.000527549
2751478	Bacteria	Pseudomonadota	Betaproteobacteria	Burkholderiales	Oxalobacteraceae	Janthinobacterium	0.000527124
443156	Bacteria	Actinomycetota	Actinomycetes	Micrococcales	Intrasporangiaceae	Pedococcus	0.000515399
3037797	Bacteria	Pseudomonadota	Betaproteobacteria	Burkholderiales	Sphaerotilaceae	Piscinibacter	0.000503319
85698	Bacteria	Pseudomonadota	Betaproteobacteria	Burkholderiales	Alcaligenaceae	Achromobacter	0.000502412
1115758	Bacteria	Bacillota	Clostridia	Eubacteriales	Peptostreptococcaceae	Romboutsia	0.000501682
1969806	Bacteria	Pseudomonadota	Alphaproteobacteria	Rhodospirillales	Acetobacteraceae	Acidibrevibacterium	0.000498974
2511995	Bacteria	Pseudomonadota	Gammaproteobacteria	Xanthomonadales	Xanthomonadaceae	Pseudolysobacter	0.000488122
2795690	Bacteria	Pseudomonadota	Alphaproteobacteria	Hyphomicrobiales	Kaistiaceae	Kaistia	0.000481509
504468	Bacteria	Pseudomonadota	Alphaproteobacteria	Rhodospirillales	Acetobacteraceae	Rhodovastum	0.000476382
1562974	Bacteria	Pseudomonadota	Betaproteobacteria	Burkholderiales	Comamonadaceae	Comamonas	0.000475276
2651974	Bacteria	Pseudomonadota	Betaproteobacteria	Burkholderiales	Comamonadaceae	Hydrogenophaga	0.00047238
339	Bacteria	Pseudomonadota	Gammaproteobacteria	Xanthomonadales	Xanthomonadaceae	Xanthomonas	0.000472003
2795738	Bacteria	Bacteroidota	Sphingobacteriia	Sphingobacteriales	Sphingobacteriaceae	Sphingobacterium	0.000464917
2028345	Bacteria	Pseudomonadota	Betaproteobacteria	Burkholderiales	Alcaligenaceae	Pusillimonas	0.000463259
2910158	Bacteria	Bacteroidota	Cytophagia	Cytophagales	Spirosomaceae	Dyadobacter	0.000461987
3031126	Bacteria	Pseudomonadota	Alphaproteobacteria	Hyphomicrobiales	Rhizobiaceae	Pararhizobium	0.000459388
2789216	Bacteria	Pseudomonadota	Alphaproteobacteria	Hyphomicrobiales	Xanthobacteraceae	Labrys	0.000451833
1405	Bacteria	Bacillota	Bacilli	Bacillales	Bacillaceae	Bacillus	0.000440992
577	Bacteria	Pseudomonadota	Gammaproteobacteria	Enterobacterales	Enterobacteriaceae	Raoultella	0.000438994
42253	Bacteria	Nitrospirota	Nitrospiria	Nitrospirales	Nitrospiraceae	Nitrospira	0.000435807
323415	Bacteria	Pseudomonadota	Gammaproteobacteria	Xanthomonadales	Rhodanobacteraceae	Dokdonella	0.000433635
2518343	Bacteria	Pseudomonadota	Betaproteobacteria	Burkholderiales	Comamonadaceae	Acidovorax	0.000431965
227605	Bacteria	Pseudomonadota	Alphaproteobacteria	Hyphomicrobiales	Beijerinckiaceae	Methylocella	0.000425963
214473	Bacteria	Bacillota	Bacilli	Bacillales	Staphylococcaceae	Staphylococcus	0.000420901
83451	Bacteria	Myxococcota	Myxococcia	Myxococcales	Archangiaceae	Archangium	0.000417771
2219224	Bacteria	Actinomycetota	Actinomycetes	Streptosporangiales	Streptosporangiaceae	Nonomuraea	0.000414738
1750527	Bacteria	Pseudomonadota	Alphaproteobacteria	Rhodospirillales	Acetobacteraceae	Roseomonas	0.000409778
43669	Bacteria	Actinomycetota	Actinomycetes	Micrococcales	Dermabacteraceae	Brachybacterium	0.000409705
94	Bacteria	Pseudomonadota	Alphaproteobacteria	Rhodospirillales	Stellaceae	Stella	0.000402903
114	Bacteria	Planctomycetota	Planctomycetia	Gemmatales	Gemmataceae	Gemmata	0.000396858
2597769	Bacteria	Thermodesulfobacteriota	Desulfuromonadia	Geobacterales	Geobacteraceae	Geobacter	0.000396718
467976	Bacteria	Actinomycetota	Acidimicrobiia	Acidimicrobiales	Iamiaceae	Iamia	0.000392205
2572090	Bacteria	Cyanobacteriota	Cyanophyceae	Nostocales	Nostocaceae	Nostoc	0.000388655
927083	Bacteria	Myxococcota	NA	Polyangiales	Sandaracinaceae	Sandaracinus	0.000388108
298654	Bacteria	Actinomycetota	Actinomycetes	Frankiales	Frankiaceae	Pseudofrankia	0.000383407
2810514	Bacteria	Bacillota	Bacilli	Bacillales	Planococcaceae	Sporosarcina	0.000378768
2650471	Bacteria	Planctomycetota	Planctomycetia	Pirellulales	Lacipirellulaceae	Lacipirellula	0.000371895
2819978	Bacteria	Actinomycetota	Actinomycetes	Micrococcales	Cellulomonadaceae	Cellulomonas	0.00036536
62140	Bacteria	Pseudomonadota	Alphaproteobacteria	Rhodospirillales	Acetobacteraceae	Acidiphilium	0.000363293
1005039	Bacteria	Armatimonadota	Fimbriimonadia	Fimbriimonadales	Fimbriimonadaceae	Fimbriimonas	0.000356003
2732249	Bacteria	Gemmatimonadota	Gemmatimonadetes	Gemmatimonadales	Gemmatimonadaceae	Gemmatimonas	0.000352661
985	Bacteria	Bacteroidota	Cytophagia	Cytophagales	Cytophagaceae	Cytophaga	0.000351633
2598579	Bacteria	Planctomycetota	Planctomycetia	Gemmatales	Gemmataceae	Limnoglobus	0.000351384
59779	Bacteria	Pseudomonadota	Alphaproteobacteria	Rhodobacterales	Paracoccaceae	Paracoccus	0.000351331
2711231	Bacteria	Verrucomicrobiota	Verrucomicrobiae	Verrucomicrobiales	Verrucomicrobiaceae	Roseimicrobium	0.000349859
1788	Bacteria	Actinomycetota	Actinomycetes	Mycobacteriales	Mycobacteriaceae	Mycolicibacter	0.000345949
1235591	Bacteria	Pseudomonadota	Alphaproteobacteria	Hyphomicrobiales	NA	Pseudorhodoplanes	0.000337124
2856608	Bacteria	Pseudomonadota	Gammaproteobacteria	Legionellales	Coxiellaceae	Rickettsiella	0.000335752
2932250	Bacteria	Bacteroidota	Cytophagia	Cytophagales	Hymenobacteraceae	Hymenobacter	0.000330796
465721	Bacteria	Pseudomonadota	Gammaproteobacteria	Nevskiales	Steroidobacteraceae	Steroidobacter	0.000329417
2970906	Bacteria	Pseudomonadota	Alphaproteobacteria	Rhodospirillales	Azospirillaceae	Azospirillum	0.000323605
463040	Bacteria	Pseudomonadota	Betaproteobacteria	Burkholderiales	Alcaligenaceae	Bordetella	0.000316105
453162	Bacteria	Pseudomonadota	Betaproteobacteria	Nitrosomonadales	Gallionellaceae	Candidatus Nitrotoga	0.000315369
2789776	Bacteria	Actinomycetota	Acidimicrobiia	Acidimicrobiales	Iamiaceae	Actinomarinicola	0.000308662
200252	Bacteria	Deinococcota	Deinococci	Deinococcales	Deinococcaceae	Deinococcus	0.000306651
1838286	Bacteria	Verrucomicrobiota	Opitutae	Opitutales	Opitutaceae	Lacunisphaera	0.000306021
563172	Bacteria	Bacteroidota	Chitinophagia	Chitinophagales	Chitinophagaceae	Ferruginibacter	0.000303394
2969247	Bacteria	Actinomycetota	Actinomycetes	Propionibacteriales	Nocardioidaceae	Aeromicrobium	0.000301318
305	Bacteria	Pseudomonadota	Betaproteobacteria	Burkholderiales	Burkholderiaceae	Ralstonia	0.000294847
3028622	Bacteria	Pseudomonadota	Gammaproteobacteria	Enterobacterales	Erwiniaceae	Pantoea	0.000284866
1940610	Bacteria	Pseudomonadota	Alphaproteobacteria	Hyphomicrobiales	Phreatobacteraceae	Phreatobacter	0.000277538
108981	Bacteria	Pseudomonadota	Gammaproteobacteria	Moraxellales	Moraxellaceae	Acinetobacter	0.000274579
256701	Bacteria	Actinomycetota	Actinomycetes	Micrococcales	Micrococcaceae	Glutamicibacter	0.000271838
1747	Bacteria	Actinomycetota	Actinomycetes	Propionibacteriales	Propionibacteriaceae	Cutibacterium	0.000271384
2758041	Bacteria	Pseudomonadota	Alphaproteobacteria	Hyphomicrobiales	Aurantimonadaceae	Aureimonas	0.000270935
2010829	Bacteria	Pseudomonadota	Gammaproteobacteria	Xanthomonadales	Rhodanobacteraceae	Aerosticca	0.000270517
2709380	Bacteria	Pseudomonadota	Alphaproteobacteria	Hyphomicrobiales	Xanthobacteraceae	Starkeya	0.000261561
2567896	Bacteria	Myxococcota	NA	Polyangiales	Polyangiaceae	Polyangium	0.000257676
2979324	Bacteria	Actinomycetota	Actinomycetes	Micrococcales	Micrococcaceae	Paenarthrobacter	0.000257554
2952571	Bacteria	Bacteroidota	Chitinophagia	Chitinophagales	Chitinophagaceae	Chitinophaga	0.000256927
2576891	Bacteria	Verrucomicrobiota	Opitutae	Opitutales	Opitutaceae	Nibricoccus	0.000255254
2712222	Bacteria	Pseudomonadota	Alphaproteobacteria	Hyphomicrobiales	NA	Nordella	0.000249613
84595	Bacteria	Actinomycetota	Actinomycetes	Mycobacteriales	Gordoniaceae	Gordonia	0.0002451
1861	Bacteria	Actinomycetota	Actinomycetes	Geodermatophilales	Geodermatophilaceae	Geodermatophilus	0.000243599
110937	Bacteria	Actinomycetota	Actinomycetes	Micrococcales	Microbacteriaceae	Rathayibacter	0.000237815
2708346	Bacteria	Bacillota	Bacilli	Bacillales	Staphylococcaceae	Jeotgalicoccus	0.000235284
2708020	Bacteria	Pseudomonadota	Gammaproteobacteria	Legionellales	Legionellaceae	Legionella	0.000234175
296591	Bacteria	Pseudomonadota	Betaproteobacteria	Burkholderiales	Comamonadaceae	Polaromonas	0.000233752
3039386	Bacteria	Pseudomonadota	Betaproteobacteria	Burkholderiales	Oxalobacteraceae	Rugamonas	0.00023187
1069	Bacteria	Pseudomonadota	Alphaproteobacteria	Hyphomicrobiales	Hyphomicrobiaceae	Rhodomicrobium	0.00023029
2653851	Bacteria	Actinomycetota	Rubrobacteria	Rubrobacterales	Rubrobacteraceae	Rubrobacter	0.000225535
80816	Bacteria	Myxococcota	NA	Haliangiales	Kofleriaceae	Haliangium	0.000219019
370777	Bacteria	Pseudomonadota	Gammaproteobacteria	Xanthomonadales	Xanthomonadaceae	Arenimonas	0.000217517
2914710	Bacteria	Pseudomonadota	Betaproteobacteria	Burkholderiales	Sphaerotilaceae	Sphaerotilus	0.000216875
82989	Bacteria	Pseudomonadota	Gammaproteobacteria	Enterobacterales	Enterobacteriaceae	Buttiauxella	0.000214466
1892855	Bacteria	Pseudomonadota	Alphaproteobacteria	Sphingomonadales	Sphingosinicellaceae	Sphingosinicella	0.000213596
2812896	Bacteria	Cyanobacteriota	Cyanophyceae	Pseudanabaenales	Leptolyngbyaceae	Leptolyngbya	0.000213225
2035	Bacteria	Actinomycetota	Actinomycetes	Micrococcales	Microbacteriaceae	Curtobacterium	0.000212533
1809410	Bacteria	Pseudomonadota	Betaproteobacteria	Burkholderiales	Oxalobacteraceae	Herminiimonas	0.000210631
184914	Bacteria	Myxococcota	Myxococcia	Myxococcales	Myxococcaceae	Corallococcus	0.000209421
2829187	Bacteria	Bacillota	Bacilli	Bacillales	Bacillaceae	Psychrobacillus	0.000205863
53635	Bacteria	Actinomycetota	Acidimicrobiia	Acidimicrobiales	Acidimicrobiaceae	Acidimicrobium	0.000205725
160791	Bacteria	Pseudomonadota	Alphaproteobacteria	Sphingomonadales	Sphingomonadaceae	Rhizorhabdus	0.000204685
1411117	Bacteria	Actinomycetota	Actinomycetes	Streptosporangiales	Thermomonosporaceae	Thermomonospora	0.000202447
53358	Bacteria	Actinomycetota	Actinomycetes	Micrococcales	Intrasporangiaceae	Intrasporangium	0.000201722
2746	Bacteria	Pseudomonadota	Gammaproteobacteria	Oceanospirillales	Halomonadaceae	Halomonas	0.000201528
529	Bacteria	Pseudomonadota	Alphaproteobacteria	Hyphomicrobiales	Brucellaceae	Brucella	0.000201267
2057025	Bacteria	Bacteroidota	Cytophagia	Cytophagales	Cytophagaceae	Spirosoma	0.000201118
2976241	Bacteria	Pseudomonadota	Gammaproteobacteria	Xanthomonadales	Rhodanobacteraceae	Tahibacter	0.000200907
223390	Bacteria	Pseudomonadota	Alphaproteobacteria	Hyphomicrobiales	Xanthobacteraceae	Ancylobacter	0.000200844
1069221	Bacteria	Actinomycetota	Actinomycetes	Mycobacteriales	Mycobacteriaceae	Mycolicibacillus	0.000196286
29405	Bacteria	Actinomycetota	Actinomycetes	Propionibacteriales	Propionibacteriaceae	Microlunatus	0.000195971
376175	Bacteria	Pseudomonadota	Betaproteobacteria	Burkholderiales	Sphaerotilaceae	Caldimonas	0.000193966
2589797	Bacteria	Actinomycetota	Actinomycetes	Micrococcales	Bogoriellaceae	Georgenia	0.000192434
73010	Bacteria	Pseudomonadota	Gammaproteobacteria	Aeromonadales	Aeromonadaceae	Aeromonas	0.000189225
569860	Bacteria	Pseudomonadota	Alphaproteobacteria	Hyphomicrobiales	Beijerinckiaceae	Methylovirgula	0.000188114
871742	Bacteria	Pseudomonadota	Betaproteobacteria	Burkholderiales	Oxalobacteraceae	Pseudoduganella	0.000186647
374606	Bacteria	Pseudomonadota	Alphaproteobacteria	Hyphomicrobiales	Phyllobacteriaceae	Aminobacter	0.000180757
1813871	Bacteria	Bacteroidota	Chitinophagia	Chitinophagales	Chitinophagaceae	Panacibacter	0.000178939
2775420	Bacteria	Pseudomonadota	Alphaproteobacteria	Rhodospirillales	Azospirillaceae	Skermanella	0.000173979
352475	Bacteria	Pseudomonadota	Alphaproteobacteria	Hyphomicrobiales	Rhizobiaceae	Shinella	0.000173604
2728835	Bacteria	Verrucomicrobiota	Verrucomicrobiae	Verrucomicrobiales	Verrucomicrobiaceae	Luteolibacter	0.000173267
2233851	Bacteria	Pseudomonadota	Alphaproteobacteria	Hyphomicrobiales	Blastochloridaceae	Blastochloris	0.000173057
1333996	Bacteria	Pseudomonadota	Alphaproteobacteria	Hyphomicrobiales	Nitrobacteraceae	Variibacter	0.0001721
2843216	Bacteria	Actinomycetota	Thermoleophilia	Miltoncostaeales	Miltoncostaeaceae	Miltoncostaea	0.000171626
1484109	Bacteria	Pseudomonadota	Alphaproteobacteria	Rhodospirillales	Acetobacteraceae	Lichenicola	0.000170208
426	Bacteria	Pseudomonadota	Alphaproteobacteria	Hyphomicrobiales	Methylocystaceae	Methylosinus	0.000169587
675281	Bacteria	Pseudomonadota	Alphaproteobacteria	Hyphomicrobiales	Phyllobacteriaceae	Aquibium	0.000167453
2358	Bacteria	Thermodesulfobacteriota	Desulfomonilia	Desulfomonilales	Desulfomonilaceae	Desulfomonile	0.000164811
453304	Bacteria	Actinomycetota	Actinomycetes	Micrococcales	Microbacteriaceae	Agromyces	0.000164274
41	Bacteria	Myxococcota	Myxococcia	Myxococcales	Archangiaceae	Stigmatella	0.000163093
2594003	Bacteria	Pseudomonadota	Alphaproteobacteria	Rhodospirillales	Rhodospirillaceae	Ferrovibrio	0.000161225
117157	Bacteria	Actinomycetota	Actinomycetes	Propionibacteriales	Actinopolymorphaceae	Actinopolymorpha	0.000158402
2728827	Bacteria	Actinomycetota	Actinomycetes	Micromonosporales	Micromonosporaceae	Catellatospora	0.000157823
1852	Bacteria	Actinomycetota	Actinomycetes	Pseudonocardiales	Pseudonocardiaceae	Saccharomonospora	0.00015465
710111	Bacteria	Actinomycetota	Actinomycetes	Frankiales	Frankiaceae	Frankia	0.000154591
1436133	Bacteria	Actinomycetota	Actinomycetes	Kitasatosporales	Streptomycetaceae	Actinacidiphila	0.000153026
28447	Bacteria	Actinomycetota	Actinomycetes	Micrococcales	Microbacteriaceae	Clavibacter	0.000152518
2934161	Bacteria	Actinomycetota	Actinomycetes	Micrococcales	Ornithinimicrobiaceae	Ornithinimicrobium	0.000151154
2898431	Bacteria	Pseudomonadota	Betaproteobacteria	Burkholderiales	NA	Aquabacterium	0.000150442
28068	Bacteria	Pseudomonadota	Betaproteobacteria	Burkholderiales	Sphaerotilaceae	Rubrivivax	0.000148796
36809	Bacteria	Actinomycetota	Actinomycetes	Mycobacteriales	Mycobacteriaceae	Mycobacteroides	0.000147669
2751	Bacteria	Bacillota	Bacilli	Lactobacillales	Carnobacteriaceae	Carnobacterium	0.000146275
2813744	Bacteria	Actinomycetota	Actinomycetes	Micrococcales	Microbacteriaceae	Leucobacter	0.000145168
244366	Bacteria	Pseudomonadota	Gammaproteobacteria	Enterobacterales	Enterobacteriaceae	Klebsiella	0.000144072
2528021	Bacteria	Planctomycetota	Planctomycetia	Pirellulales	Pirellulaceae	Anatilimnocola	0.000143377
2528642	Bacteria	Pseudomonadota	Alphaproteobacteria	Hyphomicrobiales	Lichenihabitantaceae	Lichenihabitans	0.000142939
2714952	Bacteria	Pseudomonadota	Betaproteobacteria	Burkholderiales	Comamonadaceae	Kinneretia	0.000142827
642780	Bacteria	Actinomycetota	Actinomycetes	Propionibacteriales	Nocardioidaceae	Marmoricola	0.000141929
2480625	Bacteria	Actinomycetota	Actinomycetes	Micrococcales	Microbacteriaceae	Plantibacter	0.000141508
39960	Bacteria	Pseudomonadota	Alphaproteobacteria	Sphingomonadales	Erythrobacteraceae	Erythrobacter	0.000137079
2995304	Bacteria	Myxococcota	NA	Nannocystales	Nannocystaceae	Nannocystis	0.000136775
55518	Bacteria	Pseudomonadota	Alphaproteobacteria	Rhodospirillales	Rhodospirillaceae	Magnetospirillum	0.000136263
2419774	Bacteria	Actinomycetota	Actinomycetes	Micrococcales	Microbacteriaceae	Protaetiibacter	0.000135505
256618	Bacteria	Pseudomonadota	Alphaproteobacteria	Hyphomicrobiales	Parvibaculaceae	Parvibaculum	0.000134783
2838157	Bacteria	Bacteroidota	Chitinophagia	Chitinophagales	Chitinophagaceae	Flavihumibacter	0.00013421
2527983	Bacteria	Planctomycetota	Planctomycetia	Planctomycetales	Planctomycetaceae	Caulifigura	0.000133679
704125	Bacteria	Bacillota	Clostridia	Eubacteriales	Clostridiaceae	Clostridium	0.000133359
111015	Bacteria	Actinomycetota	Actinomycetes	Actinomycetales	Actinomycetaceae	Actinomyces	0.000131489
2058624	Bacteria	Pseudomonadota	Betaproteobacteria	Burkholderiales	Oxalobacteraceae	Undibacterium	0.000130998
2995155	Bacteria	Pseudomonadota	Alphaproteobacteria	Caulobacterales	Caulobacteraceae	Asticcacaulis	0.000130948
60920	Bacteria	Actinomycetota	Actinomycetes	Micrococcales	Sanguibacteraceae	Sanguibacter	0.000129126
2978473	Bacteria	Pseudomonadota	Betaproteobacteria	Burkholderiales	Sphaerotilaceae	Roseateles	0.000127458
29539	Bacteria	Actinomycetota	Thermoleophilia	Thermoleophilales	Thermoleophilaceae	Thermoleophilum	0.000125338
2764705	Bacteria	Pseudomonadota	Betaproteobacteria	Nitrosomonadales	Gallionellaceae	Sideroxyarcus	0.000124879
2528964	Bacteria	Pseudomonadota	Alphaproteobacteria	Hyphomicrobiales	Xanthobacteraceae	Xanthobacter	0.000123699
1297742	Bacteria	Myxococcota	Myxococcia	Myxococcales	Myxococcaceae	Myxococcus	0.000122728
624315	Bacteria	Actinomycetota	Actinomycetes	Micromonosporales	Micromonosporaceae	Phytohabitans	0.000121773
47770	Bacteria	Bacillota	Bacilli	Lactobacillales	Lactobacillaceae	Lactobacillus	0.000121473
2781735	Bacteria	Actinomycetota	Actinomycetes	Pseudonocardiales	Pseudonocardiaceae	Saccharothrix	0.000119984
391953	Bacteria	Pseudomonadota	Betaproteobacteria	Burkholderiales	Sphaerotilaceae	Aquincola	0.000119538
2813578	Bacteria	Myxococcota	Myxococcia	Myxococcales	Myxococcaceae	Pyxidicoccus	0.000119359
221352	Bacteria	Cyanobacteriota	Cyanophyceae	Synechococcales	Synechococcaceae	Synechococcus	0.000119159
1446794	Bacteria	Actinomycetota	Actinomycetes	Micrococcales	Microbacteriaceae	Frondihabitans	0.000117465
1553431	Bacteria	Pseudomonadota	Betaproteobacteria	Burkholderiales	Burkholderiaceae	Mycoavidus	0.00011642
142864	Bacteria	Cyanobacteriota	Cyanophyceae	Nostocales	Nostocaceae	Cylindrospermum	0.000115806
85643	Bacteria	Pseudomonadota	Betaproteobacteria	Rhodocyclales	Zoogloeaceae	Thauera	0.000115278
2714941	Bacteria	Actinomycetota	Actinomycetes	Micrococcales	Intrasporangiaceae	Phycicoccus	0.000114966
34029	Bacteria	Pseudomonadota	Betaproteobacteria	Burkholderiales	Sphaerotilaceae	Leptothrix	0.000114028
1882831	Bacteria	Verrucomicrobiota	Verrucomicrobiae	Verrucomicrobiales	Verrucomicrobiaceae	Verrucomicrobium	0.000113876
2045	Bacteria	Actinomycetota	Actinomycetes	Propionibacteriales	Nocardioidaceae	Pimelobacter	0.000113663
52	Bacteria	Myxococcota	NA	Polyangiales	Polyangiaceae	Chondromyces	0.000113444
2861288	Bacteria	Actinomycetota	Actinomycetes	Micrococcales	Microbacteriaceae	Cryobacterium	0.000112317
2708338	Bacteria	Actinomycetota	Actinomycetes	Micrococcales	Microbacteriaceae	Salinibacterium	0.000109772
1702325	Bacteria	Pseudomonadota	Alphaproteobacteria	Hyphomicrobiales	Chelatococcaceae	Chelatococcus	0.000109538
2169540	Bacteria	Bacillota	Bacilli	Bacillales	Bacillaceae	Lysinibacillus	0.000109413
179636	Bacteria	Pseudomonadota	Betaproteobacteria	Burkholderiales	Comamonadaceae	Alicycliphilus	0.000108348
316	Bacteria	Pseudomonadota	Gammaproteobacteria	Pseudomonadales	Pseudomonadaceae	Stutzerimonas	0.000107583
2862869	Bacteria	Verrucomicrobiota	Opitutae	Opitutales	Opitutaceae	Horticoccus	0.00010712
106592	Bacteria	Pseudomonadota	Alphaproteobacteria	Hyphomicrobiales	Rhizobiaceae	Ensifer	0.000105734
2082386	Bacteria	Pseudomonadota	Betaproteobacteria	Burkholderiales	Sphaerotilaceae	Methylibium	0.000105036
399	Bacteria	Pseudomonadota	Alphaproteobacteria	Hyphomicrobiales	Rhizobiaceae	Neorhizobium	0.000104771
192812	Bacteria	Pseudomonadota	Alphaproteobacteria	Sphingomonadales	Erythrobacteraceae	Qipengyuania	0.000104558
2994664	Bacteria	Actinomycetota	Actinomycetes	Micrococcales	Microbacteriaceae	Frigoribacterium	0.000102664
1033854	Bacteria	Pseudomonadota	Gammaproteobacteria	Chromatiales	Ectothiorhodospiraceae	Thioalkalivibrio	0.000101881
2315862	Bacteria	Bacteroidota	Chitinophagia	Chitinophagales	Chitinophagaceae	Paraflavitalea	0.00010181
1704307	Bacteria	Verrucomicrobiota	Spartobacteria	NA	NA	Candidatus Xiphinematobacter	0.000101634
1798224	Bacteria	Actinomycetota	Actinomycetes	Jiangellales	Jiangellaceae	Jiangella	0.000101383
684552	Bacteria	Actinomycetota	Actinomycetes	Micrococcales	Microbacteriaceae	Agrococcus	9.90971e-05
421	Bacteria	Pseudomonadota	Gammaproteobacteria	Methylococcales	Methylococcaceae	Methylomonas	9.88373e-05
533	Bacteria	Pseudomonadota	Alphaproteobacteria	Hyphomicrobiales	Beijerinckiaceae	Beijerinckia	9.73619e-05
227318	Bacteria	Actinomycetota	Actinomycetes	Micromonosporales	Micromonosporaceae	Actinocatenispora	9.65452e-05
53458	Bacteria	Actinomycetota	Actinomycetes	Micrococcales	Intrasporangiaceae	Janibacter	9.58648e-05
2182432	Bacteria	Pseudomonadota	Gammaproteobacteria	Chromatiales	Ectothiorhodospiraceae	Spiribacter	9.51465e-05
2303331	Bacteria	Pseudomonadota	Gammaproteobacteria	Nevskiales	Nevskiaceae	Solimonas	9.48083e-05
2321403	Bacteria	Bacteroidota	Cytophagia	Cytophagales	Fulvivirgaceae	Chryseolinea	9.45379e-05
2057	Bacteria	Thermomicrobiota	Thermomicrobia	Sphaerobacterales	Sphaerobacteraceae	Sphaerobacter	9.42406e-05
551760	Bacteria	Pseudomonadota	Betaproteobacteria	Rhodocyclales	Rhodocyclaceae	Aromatoleum	9.314e-05
748247	Bacteria	Pseudomonadota	Betaproteobacteria	Rhodocyclales	Zoogloeaceae	Azoarcus	9.2379e-05
311182	Bacteria	Pseudomonadota	Betaproteobacteria	Nitrosomonadales	Sterolibacteriaceae	Denitratisoma	9.15513e-05
53522	Bacteria	Actinomycetota	Actinomycetes	Streptosporangiales	Nocardiopsaceae	Thermobifida	9.10336e-05
365349	Bacteria	Bacillota	Negativicutes	Selenomonadales	Sporomusaceae	Pelosinus	9.05526e-05
1586287	Bacteria	Actinomycetota	Actinomycetes	Pseudonocardiales	Pseudonocardiaceae	Lentzea	9.03419e-05
2697363	Bacteria	Pseudomonadota	Alphaproteobacteria	Rhodospirillales	Acetobacteraceae	Acidocella	8.9545e-05
76832	Bacteria	Bacteroidota	Flavobacteriia	Flavobacteriales	Flavobacteriaceae	Myroides	8.87045e-05
1391653	Bacteria	Myxococcota	Myxococcia	Myxococcales	Vulgatibacteraceae	Vulgatibacter	8.85041e-05
225194	Bacteria	Thermodesulfobacteriota	Desulfuromonadia	Geobacterales	Geobacteraceae	Citrifermentans	8.8054e-05
61645	Bacteria	Pseudomonadota	Gammaproteobacteria	Enterobacterales	Enterobacteriaceae	Enterobacter	8.75869e-05
2599293	Bacteria	Actinomycetota	Actinomycetes	Micrococcales	Microbacteriaceae	Humibacter	8.68515e-05
76853	Bacteria	Bacillota	Bacilli	Bacillales	Planococcaceae	Solibacillus	8.61612e-05
454171	Bacteria	Armatimonadota	Chthonomonadetes	Chthonomonadales	Chthonomonadaceae	Chthonomonas	8.58945e-05
1050370	Bacteria	Pseudomonadota	Betaproteobacteria	Burkholderiales	NA	Thiomonas	8.42194e-05
204525	Bacteria	Pseudomonadota	Alphaproteobacteria	Rhodospirillales	Acetobacteraceae	Pseudoroseomonas	8.33134e-05
2593653	Bacteria	Pseudomonadota	Alphaproteobacteria	Hyphomicrobiales	Parvibaculaceae	Kaustia	8.25611e-05
1624	Bacteria	Bacillota	Bacilli	Lactobacillales	Lactobacillaceae	Ligilactobacillus	8.20269e-05
2714924	Bacteria	Pseudomonadota	Betaproteobacteria	Burkholderiales	Comamonadaceae	Diaphorobacter	8.1577e-05
2897342	Bacteria	Thermodesulfobacteriota	Desulfuromonadia	Geobacterales	Geobacteraceae	Geomonas	8.15517e-05
43	Bacteria	Myxococcota	Myxococcia	Myxococcales	Archangiaceae	Cystobacter	8.1495e-05
392011	Bacteria	Bacillota	Bacilli	Bacillales	Alicyclobacillaceae	Alicyclobacillus	8.11755e-05
1768242	Bacteria	Pseudomonadota	Betaproteobacteria	Burkholderiales	NA	Paucibacter	8.11512e-05
2735723	Bacteria	Bacillota	Erysipelotrichia	Erysipelotrichales	Turicibacteraceae	Turicibacter	8.06977e-05
2711215	Bacteria	Pseudomonadota	Alphaproteobacteria	Sphingomonadales	Sphingomonadaceae	Sphingosinithalassobacter	8.06015e-05
3028735	Bacteria	Pseudomonadota	Alphaproteobacteria	Hyphomicrobiales	Phyllobacteriaceae	Chelativorans	8.02991e-05
160808	Bacteria	Pseudomonadota	Acidithiobacillia	Acidithiobacillales	Acidithiobacillaceae	Acidithiobacillus	8.02921e-05
57704	Bacteria	Actinomycetota	Actinomycetes	Mycobacteriales	Tsukamurellaceae	Tsukamurella	7.98266e-05
3004094	Bacteria	Chloroflexota	Tepidiformia	Tepidiformales	Tepidiformaceae	Tepidiforma	7.88522e-05
1658665	Bacteria	Pseudomonadota	Betaproteobacteria	Burkholderiales	Sphaerotilaceae	Mitsuaria	7.84629e-05
182337	Bacteria	Pseudomonadota	Gammaproteobacteria	Enterobacterales	Erwiniaceae	Erwinia	7.79302e-05
1166950	Bacteria	Pseudomonadota	Gammaproteobacteria	Chromatiales	Chromatiaceae	Thiodictyon	7.70367e-05
191579	Bacteria	Bacteroidota	Flavobacteriia	Flavobacteriales	Crocinitomicaceae	Fluviicola	7.64745e-05
3016006	Bacteria	Pseudomonadota	Alphaproteobacteria	Hyphomicrobiales	Stappiaceae	Roseibium	7.50725e-05
1675686	Bacteria	Pseudomonadota	Gammaproteobacteria	Acidiferrobacterales	Acidiferrobacteraceae	Sulfurifustis	7.50445e-05
2052660	Bacteria	Bacillota	Bacilli	Bacillales	Bacillaceae	Oceanobacillus	7.44578e-05
2756	Bacteria	Bacillota	Bacilli	Bacillales	Listeriaceae	Brochothrix	7.33843e-05
33996	Bacteria	Pseudomonadota	Alphaproteobacteria	Rhodospirillales	Acetobacteraceae	Gluconacetobacter	7.24753e-05
661481	Bacteria	Bacteroidota	Chitinophagia	Chitinophagales	Chitinophagaceae	Flavisolibacter	7.15892e-05
446860	Bacteria	Actinomycetota	Actinomycetes	Micrococcales	Micrococcaceae	Kocuria	7.13457e-05
748811	Bacteria	Pseudomonadota	Betaproteobacteria	Nitrosomonadales	Sterolibacteriaceae	Sulfuritalea	7.10788e-05
2697032	Bacteria	Pseudomonadota	Betaproteobacteria	Burkholderiales	NA	Xylophilus	7.0773e-05
1229	Bacteria	Pseudomonadota	Gammaproteobacteria	Chromatiales	Chromatiaceae	Nitrosococcus	7.0615e-05
2895559	Bacteria	Actinomycetota	Actinomycetes	Micrococcales	Microbacteriaceae	Subtercola	7.02454e-05
459472	Bacteria	Bacillota	Bacilli	Bacillales	Planococcaceae	Planococcus	6.9757e-05
364410	Bacteria	Pseudomonadota	Alphaproteobacteria	Rhodospirillales	Acetobacteraceae	Granulibacter	6.96871e-05
2686094	Bacteria	Pseudomonadota	Alphaproteobacteria	Caulobacterales	Caulobacteraceae	Terricaulis	6.93234e-05
2981138	Bacteria	Actinomycetota	Actinomycetes	Pseudonocardiales	Pseudonocardiaceae	Crossiella	6.9162e-05
467094	Bacteria	Actinomycetota	Acidimicrobiia	Acidimicrobiales	Ilumatobacteraceae	Ilumatobacter	6.91583e-05
111831	Bacteria	Pseudomonadota	Alphaproteobacteria	Rhodospirillales	Rhodospirillaceae	Defluviicoccus	6.91424e-05
2066483	Bacteria	NA	Candidatus Babeliae	Candidatus Babeliales	Candidatus Chromulinivoraceae	Candidatus Chromulinivorax	6.90088e-05
641491	Bacteria	Thermodesulfobacteriota	Desulfovibrionia	Desulfovibrionales	Desulfovibrionaceae	Pseudodesulfovibrio	6.88967e-05
44008	Bacteria	Bacillota	Bacilli	Lactobacillales	Enterococcaceae	Enterococcus	6.88583e-05
322509	Bacteria	Actinomycetota	Actinomycetes	Mycobacteriales	Dietziaceae	Dietzia	6.88433e-05
2006	Bacteria	Actinomycetota	Actinomycetes	Streptosporangiales	Streptosporangiaceae	Thermobispora	6.81757e-05
1416779	Bacteria	Bacteroidota	Flavobacteriia	Flavobacteriales	Weeksellaceae	Epilithonimonas	6.81715e-05
3003265	Bacteria	Pseudomonadota	Alphaproteobacteria	Sphingomonadales	Erythrobacteraceae	Aurantiacibacter	6.78256e-05
2596912	Bacteria	Actinomycetota	Actinomycetes	Micrococcales	Microbacteriaceae	Glaciihabitans	6.77073e-05
1756988	Bacteria	Pseudomonadota	Alphaproteobacteria	Hyphomicrobiales	Phyllobacteriaceae	Nitratireductor	6.74703e-05
2603206	Bacteria	Actinomycetota	Actinomycetes	Micrococcales	Ruaniaceae	Ruania	6.70569e-05
1437009	Bacteria	Pseudomonadota	Alphaproteobacteria	Hyphomicrobiales	Methylocystaceae	Chenggangzhangella	6.68661e-05
1281578	Bacteria	Pseudomonadota	Gammaproteobacteria	Acidiferrobacterales	Acidiferrobacteraceae	Acidiferrobacter	6.62938e-05
186189	Bacteria	Actinomycetota	Actinomycetes	Micrococcales	Promicromonosporaceae	Xylanimonas	6.61629e-05
546871	Bacteria	Actinomycetota	Actinomycetes	Propionibacteriales	Nocardioidaceae	Friedmanniella	6.61216e-05
83655	Bacteria	Pseudomonadota	Gammaproteobacteria	Enterobacterales	Enterobacteriaceae	Leclercia	6.59517e-05
2292766	Bacteria	NA	Deltaproteobacteria	Bradymonadales	Bradymonadaceae	Persicimonas	6.59338e-05
2488560	Bacteria	Pseudomonadota	Betaproteobacteria	Burkholderiales	Alcaligenaceae	Pigmentiphaga	6.57541e-05
364317	Bacteria	Pseudomonadota	Betaproteobacteria	Burkholderiales	Comamonadaceae	Verminephrobacter	6.52118e-05
2904523	Bacteria	Actinomycetota	Actinomycetes	Micrococcales	Dermacoccaceae	Allobranchiibius	6.52028e-05
2928472	Bacteria	Pseudomonadota	Alphaproteobacteria	Hyphomicrobiales	Amorphaceae	Acuticoccus	6.47879e-05
1085	Bacteria	Pseudomonadota	Alphaproteobacteria	Rhodospirillales	Rhodospirillaceae	Rhodospirillum	6.40859e-05
1470347	Bacteria	Bacteroidota	Bacteroidia	Bacteroidales	Rikenellaceae	Alistipes	6.33537e-05
546	Bacteria	Pseudomonadota	Gammaproteobacteria	Enterobacterales	Enterobacteriaceae	Citrobacter	6.30245e-05
69964	Bacteria	Pseudomonadota	Gammaproteobacteria	Pseudomonadales	Pseudomonadaceae	Azotobacter	6.23419e-05
37923	Bacteria	Actinomycetota	Actinomycetes	Micrococcales	Micrococcaceae	Rothia	6.08177e-05
1759059	Bacteria	Pseudomonadota	Alphaproteobacteria	Hyphomonadales	Hyphomonadaceae	Candidatus Viadribacter	6.0484e-05
2024580	Bacteria	Actinomycetota	Actinomycetes	Micromonosporales	Micromonosporaceae	Plantactinospora	5.99732e-05
37927	Bacteria	Actinomycetota	Actinomycetes	Micrococcales	Micrococcaceae	Sinomonas	5.99087e-05
2528009	Bacteria	Planctomycetota	Planctomycetia	Pirellulales	Lacipirellulaceae	Pirellulimonas	5.99014e-05
3024246	Bacteria	Actinomycetota	Actinomycetes	Micrococcales	Promicromonosporaceae	Isoptericola	5.98551e-05
2843330	Bacteria	Pseudomonadota	Alphaproteobacteria	Rhodospirillales	Elioraeaceae	Elioraea	5.98386e-05
1710	Bacteria	Actinomycetota	Actinomycetes	Micrococcales	Promicromonosporaceae	Cellulosimicrobium	5.95178e-05
536	Bacteria	Pseudomonadota	Betaproteobacteria	Neisseriales	Chromobacteriaceae	Chromobacterium	5.91881e-05
2771361	Bacteria	Pseudomonadota	Alphaproteobacteria	Rhodospirillales	Acetobacteraceae	Roseococcus	5.90727e-05
1447062	Bacteria	Pseudomonadota	Alphaproteobacteria	Hyphomicrobiales	Devosiaceae	Youhaiella	5.87918e-05
2930199	Bacteria	Pseudomonadota	Alphaproteobacteria	Rhodobacterales	Roseobacteraceae	Leisingera	5.86546e-05
797277	Bacteria	Pseudomonadota	Gammaproteobacteria	Pseudomonadales	Pseudomonadaceae	Halopseudomonas	5.85475e-05
407035	Bacteria	Bacillota	Bacilli	Bacillales	Staphylococcaceae	Salinicoccus	5.81479e-05
75697	Bacteria	Pseudomonadota	Betaproteobacteria	Burkholderiales	Alcaligenaceae	Castellaniella	5.76227e-05
2949635	Bacteria	Bacteroidota	Bacteroidia	Marinilabiliales	Marinilabiliaceae	Alkaliflexus	5.75685e-05
2161816	Bacteria	Actinomycetota	Actinomycetes	Propionibacteriales	Propionibacteriaceae	Tessaracoccus	5.71742e-05
2527978	Bacteria	Planctomycetota	Planctomycetia	Planctomycetales	Planctomycetaceae	Gimesia	5.70066e-05
2038776	Bacteria	Bacteroidota	Flavobacteriia	Flavobacteriales	Weeksellaceae	Kaistella	5.69758e-05
1633	Bacteria	Bacillota	Bacilli	Lactobacillales	Lactobacillaceae	Limosilactobacillus	5.69513e-05
1179673	Bacteria	Actinomycetota	Actinomycetes	Micrococcales	Cellulomonadaceae	Oerskovia	5.68395e-05
171437	Bacteria	Pseudomonadota	Alphaproteobacteria	Rhodospirillales	Geminicoccaceae	Tistrella	5.68093e-05
1653480	Bacteria	Actinomycetota	Actinomycetes	Pseudonocardiales	Pseudonocardiaceae	Alloactinosynnema	5.6614e-05
404405	Bacteria	Pseudomonadota	Betaproteobacteria	Rhodocyclales	Rhodocyclaceae	Azospira	5.59954e-05
36863	Bacteria	Pseudomonadota	Betaproteobacteria	Burkholderiales	Sphaerotilaceae	Ideonella	5.58171e-05
254247	Bacteria	Pseudomonadota	Gammaproteobacteria	Legionellales	Coxiellaceae	Aquicella	5.5716e-05
1804990	Bacteria	Actinomycetota	Actinomycetes	Micrococcales	Microbacteriaceae	Microcella	5.55246e-05
2016596	Bacteria	Pseudomonadota	Betaproteobacteria	Rhodocyclales	Zoogloeaceae	Nitrogeniibacter	5.53353e-05
2259638	Bacteria	Pseudomonadota	Gammaproteobacteria	Enterobacterales	Pectobacteriaceae	Dickeya	5.51362e-05
83219	Bacteria	Pseudomonadota	Alphaproteobacteria	Rhodobacterales	Roseobacteraceae	Sulfitobacter	5.46293e-05
2109914	Bacteria	Pseudomonadota	Betaproteobacteria	Burkholderiales	Comamonadaceae	Ottowia	5.44296e-05
2879116	Bacteria	Pseudomonadota	Alphaproteobacteria	Hyphomicrobiales	Brucellaceae	Pseudochrobactrum	5.4415e-05
2021234	Bacteria	Pseudomonadota	Gammaproteobacteria	Xanthomonadales	Rhodanobacteraceae	Ahniella	5.43356e-05
569	Bacteria	Pseudomonadota	Gammaproteobacteria	Enterobacterales	Hafniaceae	Hafnia	5.42781e-05
74031	Bacteria	Pseudomonadota	Alphaproteobacteria	Rhodobacterales	Roseobacteraceae	Roseovarius	5.39927e-05
2597660	Bacteria	Actinomycetota	Actinomycetes	Mycobacteriales	NA	Tomitella	5.33823e-05
1123043	Bacteria	Planctomycetota	Planctomycetia	Gemmatales	Gemmataceae	Telmatocola	5.30568e-05
2906072	Bacteria	Pseudomonadota	Alphaproteobacteria	Hyphomicrobiales	Aurantimonadaceae	Aurantimonas	5.2986e-05
169402	Bacteria	Pseudomonadota	Alphaproteobacteria	Rickettsiales	Anaplasmataceae	Wolbachia	5.25028e-05
2109915	Bacteria	Pseudomonadota	Betaproteobacteria	Burkholderiales	Comamonadaceae	Simplicispira	5.18992e-05
2820278	Bacteria	Pseudomonadota	Alphaproteobacteria	Hyphomicrobiales	Xanthobacteraceae	Aquabacter	5.18896e-05
547188	Bacteria	Planctomycetota	Phycisphaerae	Phycisphaerales	Phycisphaeraceae	Phycisphaera	5.18363e-05
2220096	Bacteria	Pseudomonadota	Alphaproteobacteria	Rhodospirillales	Azospirillaceae	Indioceanicola	5.18263e-05
77635	Bacteria	Actinomycetota	Actinomycetes	Bifidobacteriales	Bifidobacteriaceae	Bifidobacterium	5.16651e-05
2601898	Bacteria	Pseudomonadota	Betaproteobacteria	Burkholderiales	Oxalobacteraceae	Noviherbaspirillum	5.15207e-05
2811415	Bacteria	Pseudomonadota	Betaproteobacteria	Rhodocyclales	Rhodocyclaceae	Niveibacterium	5.1308e-05
1620421	Bacteria	Pseudomonadota	Alphaproteobacteria	Hyphomicrobiales	Phyllobacteriaceae	Hoeflea	5.11364e-05
2183911	Bacteria	Pseudomonadota	Gammaproteobacteria	Salinisphaerales	Salinisphaeraceae	Salinisphaera	5.09861e-05
2338327	Bacteria	Pseudomonadota	Alphaproteobacteria	Sphingomonadales	Erythrobacteraceae	Tsuneonella	5.09709e-05
2303332	Bacteria	Pseudomonadota	Gammaproteobacteria	Cellvibrionales	Cellvibrionaceae	Cellvibrio	5.08488e-05
2735133	Bacteria	Actinomycetota	Actinomycetes	Micrococcales	Microbacteriaceae	Herbiconiux	5.07253e-05
1332188	Bacteria	Candidatus Saccharibacteria	Candidatus Saccharimonadia	Candidatus Saccharimonadales	Candidatus Saccharimonadaceae	Candidatus Saccharimonas	5.03475e-05
1267217	Bacteria	Pseudomonadota	Betaproteobacteria	Burkholderiales	Comamonadaceae	Melaminivora	5.01022e-05
281362	Bacteria	Pseudomonadota	Betaproteobacteria	Rhodocyclales	Azonexaceae	Dechloromonas	4.9832e-05
2666132	Bacteria	Thermodesulfobacteriota	Desulfovibrionia	Desulfovibrionales	Desulfovibrionaceae	Desulfovibrio	4.97641e-05
280236	Bacteria	Actinomycetota	Actinomycetes	Streptosporangiales	Nocardiopsaceae	Nocardiopsis	4.95776e-05
1921510	Bacteria	Pseudomonadota	Alphaproteobacteria	Sphingomonadales	Sphingomonadaceae	Tardibacter	4.95044e-05
56438	Bacteria	Actinomycetota	Actinomycetes	Micromonosporales	Micromonosporaceae	Couchioplanes	4.94592e-05
28049	Bacteria	Actinomycetota	Actinomycetes	Acidothermales	Acidothermaceae	Acidothermus	4.94164e-05
2916755	Bacteria	Bacteroidota	Cytophagia	Cytophagales	Spirosomaceae	Emticicia	4.93621e-05
2802975	Bacteria	Thermodesulfobacteriota	Desulfuromonadia	Desulfuromonadales	Desulfuromonadaceae	Desulfuromonas	4.92883e-05
121719	Bacteria	Pseudomonadota	Alphaproteobacteria	Hyphomicrobiales	Stappiaceae	Pannonibacter	4.9211e-05
1842540	Bacteria	Pseudomonadota	Betaproteobacteria	Nitrosomonadales	Sterolibacteriaceae	Methyloversatilis	4.91097e-05
1225128	Bacteria	Pseudomonadota	Alphaproteobacteria	Rhodospirillales	Acetobacteraceae	Sediminicoccus	4.91001e-05
2760713	Bacteria	Bacteroidota	Chitinophagia	Chitinophagales	Chitinophagaceae	Lacibacter	4.88109e-05
351604	Bacteria	Thermodesulfobacteriota	Desulfuromonadia	Geobacterales	Geobacteraceae	Geotalea	4.87457e-05
2714937	Bacteria	Actinomycetota	Actinomycetes	Propionibacteriales	Propionibacteriaceae	Propioniciclava	4.87276e-05
2896848	Bacteria	Actinomycetota	Actinomycetes	Kitasatosporales	Streptomycetaceae	Yinghuangia	4.8546e-05
2060312	Bacteria	Pseudomonadota	Alphaproteobacteria	Sphingomonadales	Erythrobacteraceae	Altererythrobacter	4.82073e-05
128	Bacteria	Planctomycetota	Planctomycetia	Isosphaerales	Isosphaeraceae	Isosphaera	4.81785e-05
1404	Bacteria	Bacillota	Bacilli	Bacillales	Bacillaceae	Priestia	4.80765e-05
2527995	Bacteria	Planctomycetota	Planctomycetia	Planctomycetales	Planctomycetaceae	Symmachiella	4.77966e-05
1682490	Bacteria	Pseudomonadota	Betaproteobacteria	Nitrosomonadales	Gallionellaceae	Ferrigenium	4.77869e-05
767452	Bacteria	Actinomycetota	Actinomycetes	Micrococcales	Ornithinimicrobiaceae	Serinicoccus	4.72754e-05
1323731	Bacteria	Actinomycetota	Actinomycetes	Streptosporangiales	Nocardiopsaceae	Streptomonospora	4.71365e-05
80867	Bacteria	Pseudomonadota	Betaproteobacteria	Burkholderiales	Comamonadaceae	Paracidovorax	4.70501e-05
1796921	Bacteria	Verrucomicrobiota	Opitutae	Opitutales	Opitutaceae	Ereboglobus	4.69248e-05
692036	Bacteria	Planctomycetota	Planctomycetia	Gemmatales	Gemmataceae	Tuwongella	4.61344e-05
2820884	Bacteria	Actinomycetota	Actinomycetes	Streptosporangiales	Nocardiopsaceae	Spiractinospora	4.6087e-05
661488	Bacteria	Bacteroidota	Chitinophagia	Chitinophagales	Chitinophagaceae	Pseudobacter	4.59811e-05
1055487	Bacteria	Pseudomonadota	Betaproteobacteria	Nitrosomonadales	Methylophilaceae	Methylotenera	4.59025e-05
133453	Bacteria	Chloroflexota	Caldilineae	Caldilineales	Caldilineaceae	Caldilinea	4.58584e-05
28131	Bacteria	Bacteroidota	Bacteroidia	Bacteroidales	Prevotellaceae	Prevotella	4.54687e-05
2867012	Bacteria	Pseudomonadota	Alphaproteobacteria	Rhodobacterales	Roseobacteraceae	Jannaschia	4.54169e-05
2912188	Bacteria	Pseudomonadota	Betaproteobacteria	Neisseriales	Neisseriaceae	Neisseria	4.54169e-05
2268449	Bacteria	Actinomycetota	Actinomycetes	Pseudonocardiales	Pseudonocardiaceae	Actinokineospora	4.51088e-05
2126346	Bacteria	Actinomycetota	Actinomycetes	Kitasatosporales	Streptomycetaceae	Peterkaempfera	4.50554e-05
2169400	Bacteria	Pseudomonadota	Alphaproteobacteria	Rhodobacterales	Paracoccaceae	Gemmobacter	4.46455e-05
1881061	Bacteria	Pseudomonadota	Alphaproteobacteria	Hyphomicrobiales	Stappiaceae	Stappia	4.46145e-05
338584	Bacteria	Actinomycetota	Actinomycetes	Micromonosporales	Micromonosporaceae	Polymorphospora	4.40233e-05
435	Bacteria	Pseudomonadota	Alphaproteobacteria	Rhodospirillales	Acetobacteraceae	Acetobacter	4.38271e-05
1176587	Bacteria	Bacteroidota	Chitinophagia	Chitinophagales	Chitinophagaceae	Niabella	4.3231e-05
2862331	Bacteria	Pseudomonadota	Alphaproteobacteria	Sphingomonadales	Sphingosinicellaceae	Polymorphobacter	4.30901e-05
1671721	Bacteria	Pseudomonadota	Gammaproteobacteria	Pseudomonadales	Marinobacteraceae	Marinobacter	4.28051e-05
450378	Bacteria	Pseudomonadota	Alphaproteobacteria	Sphingomonadales	Erythrobacteraceae	Croceicoccus	4.26542e-05
1744	Bacteria	Actinomycetota	Actinomycetes	Propionibacteriales	Propionibacteriaceae	Propionibacterium	4.24821e-05
511	Bacteria	Pseudomonadota	Betaproteobacteria	Burkholderiales	Alcaligenaceae	Alcaligenes	4.24221e-05
1061	Bacteria	Pseudomonadota	Alphaproteobacteria	Rhodobacterales	Paracoccaceae	Rhodobacter	4.22383e-05
2528022	Bacteria	Planctomycetota	Planctomycetia	Pirellulales	Lacipirellulaceae	Botrimarina	4.20546e-05
1851544	Bacteria	Pseudomonadota	Betaproteobacteria	Burkholderiales	Alcaligenaceae	Orrella	4.19637e-05
1358	Bacteria	Bacillota	Bacilli	Lactobacillales	Streptococcaceae	Lactococcus	4.1797e-05
221822	Bacteria	Pseudomonadota	Alphaproteobacteria	Rhodobacterales	Roseobacteraceae	Phaeobacter	4.1768e-05
1188319	Bacteria	Pseudomonadota	Betaproteobacteria	Nitrosomonadales	Gallionellaceae	Ferriphaselus	4.16995e-05
2494375	Bacteria	Bacteroidota	Flavobacteriia	Flavobacteriales	Flavobacteriaceae	Aequorivita	4.12766e-05
28448	Bacteria	Pseudomonadota	Alphaproteobacteria	Rhodospirillales	Acetobacteraceae	Komagataeibacter	4.11358e-05
2730359	Bacteria	Verrucomicrobiota	NA	NA	NA	Methylacidimicrobium	4.09122e-05
442	Bacteria	Pseudomonadota	Alphaproteobacteria	Rhodospirillales	Acetobacteraceae	Gluconobacter	4.08024e-05
2728023	Bacteria	Bacillota	Bacilli	Bacillales	Paenibacillaceae	Cohnella	4.05777e-05
1133546	Bacteria	Actinomycetota	Actinomycetes	Micrococcales	NA	Luteimicrobium	4.05322e-05
307486	Bacteria	Pseudomonadota	Betaproteobacteria	Burkholderiales	NA	Tepidimonas	4.02331e-05
1229727	Bacteria	Pseudomonadota	Alphaproteobacteria	Rhodobacterales	Roseobacteraceae	Salipiger	4.01583e-05
2796470	Bacteria	Bacillota	Bacilli	Bacillales	Paenibacillaceae	Brevibacillus	3.98823e-05
2792603	Bacteria	Pseudomonadota	Gammaproteobacteria	Chromatiales	Ectothiorhodospiraceae	Acidihalobacter	3.95545e-05
1763828	Bacteria	Pseudomonadota	Alphaproteobacteria	Sphingomonadales	Sphingomonadaceae	Hankyongella	3.93805e-05
1906741	Bacteria	Pseudomonadota	Betaproteobacteria	Neisseriales	Chromobacteriaceae	Jeongeupia	3.92874e-05
283811	Bacteria	Actinomycetota	Actinomycetes	Glycomycetales	Glycomycetaceae	Stackebrandtia	3.92411e-05
453230	Bacteria	Thermodesulfobacteriota	Desulfarculia	Desulfarculales	Desulfarculaceae	Desulfarculus	3.92405e-05
477680	Bacteria	Bacteroidota	Chitinophagia	Chitinophagales	Chitinophagaceae	Filimonas	3.92391e-05
1670831	Bacteria	Actinomycetota	Nitriliruptoria	Egibacterales	Egibacteraceae	Egibacter	3.90035e-05
83453	Bacteria	Myxococcota	Myxococcia	Myxococcales	Archangiaceae	Melittangium	3.89809e-05
1806508	Bacteria	Chloroflexota	Ardenticatenia	NA	NA	Candidatus Promineifilum	3.89494e-05
2116657	Bacteria	Pseudomonadota	Betaproteobacteria	Burkholderiales	Comamonadaceae	Pulveribacter	3.86895e-05
2908642	Bacteria	Actinomycetota	Actinomycetes	Propionibacteriales	Nocardioidaceae	Solicola	3.86178e-05
34062	Bacteria	Pseudomonadota	Gammaproteobacteria	Moraxellales	Moraxellaceae	Moraxella	3.85229e-05
2770234	Bacteria	Pseudomonadota	Betaproteobacteria	Burkholderiales	Burkholderiaceae	Polynucleobacter	3.82125e-05
1646377	Bacteria	Pseudomonadota	Gammaproteobacteria	Enterobacterales	Yersiniaceae	Rouxiella	3.80483e-05
320497	Bacteria	Pseudomonadota	Alphaproteobacteria	Rhodospirillales	Acetobacteraceae	Neoasaia	3.78486e-05
2676868	Bacteria	Bacteroidota	Chitinophagia	Chitinophagales	Chitinophagaceae	Phnomibacter	3.78446e-05
2851959	Bacteria	Acidobacteriota	Blastocatellia	NA	NA	Chloracidobacterium	3.77691e-05
1117645	Bacteria	Bacteroidota	Flavobacteriia	Flavobacteriales	Weeksellaceae	Elizabethkingia	3.77461e-05
2993564	Bacteria	Pseudomonadota	Gammaproteobacteria	Methylococcales	Methylococcaceae	Methylococcus	3.77037e-05
7	Bacteria	Pseudomonadota	Alphaproteobacteria	Hyphomicrobiales	Xanthobacteraceae	Azorhizobium	3.76837e-05
90244	Bacteria	Pseudomonadota	Betaproteobacteria	Burkholderiales	Alcaligenaceae	Oligella	3.75339e-05
960	Bacteria	Bdellovibrionota	Bacteriovoracia	Bacteriovoracales	Bacteriovoracaceae	Bacteriovorax	3.72913e-05
2502779	Bacteria	Bacteroidota	Chitinophagia	Chitinophagales	Chitinophagaceae	Pseudocnuella	3.72573e-05
2527982	Bacteria	Planctomycetota	Phycisphaerae	Phycisphaerales	Phycisphaeraceae	Mucisphaera	3.70408e-05
76259	Bacteria	Pseudomonadota	Betaproteobacteria	Rhodocyclales	Azonexaceae	Ferribacterium	3.69523e-05
2527989	Bacteria	Planctomycetota	Planctomycetia	Planctomycetales	Planctomycetaceae	Alienimonas	3.68035e-05
57480	Bacteria	Pseudomonadota	Betaproteobacteria	Neisseriales	Chromobacteriaceae	Microvirgula	3.66473e-05
558537	Bacteria	Pseudomonadota	Betaproteobacteria	Burkholderiales	Comamonadaceae	Delftia	3.63177e-05
292800	Bacteria	Bacillota	Clostridia	Eubacteriales	Oscillospiraceae	Flavonifractor	3.60956e-05
1658671	Bacteria	Actinomycetota	Actinomycetes	Micrococcales	Intrasporangiaceae	Arsenicicoccus	3.60127e-05
24	Bacteria	Pseudomonadota	Gammaproteobacteria	Alteromonadales	Shewanellaceae	Shewanella	3.59007e-05
33968	Bacteria	Bacillota	Bacilli	Lactobacillales	Lactobacillaceae	Leuconostoc	3.58648e-05
941907	Bacteria	Pseudomonadota	Alphaproteobacteria	Sphingomonadales	Sphingomonadaceae	Allosphingosinicella	3.57011e-05
260552	Bacteria	Pseudomonadota	Gammaproteobacteria	Cellvibrionales	Microbulbiferaceae	Microbulbifer	3.56831e-05
2708082	Bacteria	Actinomycetota	Actinomycetes	Propionibacteriales	Nocardioidaceae	Mumia	3.55104e-05
1564506	Bacteria	Pseudomonadota	Alphaproteobacteria	Rhodobacterales	Paracoccaceae	Rhodovulum	3.54803e-05
1270	Bacteria	Actinomycetota	Actinomycetes	Micrococcales	Micrococcaceae	Micrococcus	3.5473e-05
2986949	Bacteria	Pseudomonadota	Alphaproteobacteria	Hyphomicrobiales	Aurantimonadaceae	Jiella	3.52957e-05
356302	Bacteria	Pseudomonadota	Betaproteobacteria	Burkholderiales	Burkholderiaceae	Chitinimonas	3.46761e-05
2943192	Bacteria	Planctomycetota	Planctomycetia	Pirellulales	Pirellulaceae	Blastopirellula	3.45768e-05
1873716	Bacteria	Pseudomonadota	Alphaproteobacteria	Hyphomonadales	Hyphomonadaceae	Hyphomonas	3.44125e-05
39775	Bacteria	Pseudomonadota	Gammaproteobacteria	Methylococcales	Methylococcaceae	Methylomicrobium	3.42886e-05
28077	Bacteria	Pseudomonadota	Alphaproteobacteria	Rhodospirillales	Azospirillaceae	Nitrospirillum	3.42306e-05
392593	Bacteria	Pseudomonadota	Betaproteobacteria	Burkholderiales	Sphaerotilaceae	Inhella	3.3977e-05
29510	Bacteria	Spirochaetota	Spirochaetia	Leptospirales	Leptospiraceae	Turneriella	3.39369e-05
42197	Bacteria	Actinomycetota	Actinomycetes	Pseudonocardiales	Pseudonocardiaceae	Actinosynnema	3.37394e-05
2567881	Bacteria	Actinomycetota	Actinomycetes	Micrococcales	Micrococcaceae	Citricoccus	3.37004e-05
959	Bacteria	Bdellovibrionota	Bdellovibrionia	Bdellovibrionales	Pseudobdellovibrionaceae	Bdellovibrio	3.36227e-05
332158	Bacteria	Bacteroidota	Cytophagia	Cytophagales	Spirosomaceae	Larkinella	3.33575e-05
63	Bacteria	Pseudomonadota	Betaproteobacteria	Neisseriales	Neisseriaceae	Vitreoscilla	3.32105e-05
1335061	Bacteria	Pseudomonadota	Alphaproteobacteria	Hyphomicrobiales	Rhizobiaceae	Pseudorhizobium	3.30682e-05
310575	Bacteria	Pseudomonadota	Betaproteobacteria	Burkholderiales	Alcaligenaceae	Advenella	3.30523e-05
119484	Bacteria	Thermodesulfobacteriota	Syntrophobacteria	Syntrophobacterales	Syntrophobacteraceae	Syntrophobacter	3.30219e-05
671077	Bacteria	Bacillota	Clostridia	Eubacteriales	Symbiobacteriaceae	Caldinitratiruptor	3.29744e-05
1335043	Bacteria	Pseudomonadota	Alphaproteobacteria	Hyphomicrobiales	Devosiaceae	Paradevosia	3.2927e-05
29543	Bacteria	Thermodesulfobacteriota	Desulfuromonadia	Desulfuromonadales	Desulfuromonadaceae	Pelobacter	3.25424e-05
1192162	Bacteria	Pseudomonadota	Betaproteobacteria	Neisseriales	Chromobacteriaceae	Vogesella	3.23079e-05
616991	Bacteria	Bacteroidota	Flavobacteriia	Flavobacteriales	Flavobacteriaceae	Arenibacter	3.20916e-05
575378	Bacteria	Bacteroidota	Chitinophagia	Chitinophagales	Chitinophagaceae	Sediminibacterium	3.19417e-05
2558931	Bacteria	Rhodothermota	Rhodothermia	Rhodothermales	Rhodothermaceae	Rhodocaloribacter	3.18296e-05
2527979	Bacteria	Planctomycetota	Planctomycetia	Pirellulales	Pirellulaceae	Stieleria	3.18207e-05
2859226	Bacteria	Actinomycetota	Actinomycetes	Micrococcales	Microbacteriaceae	Mycetocola	3.1553e-05
714067	Bacteria	Bacillota	Bacilli	Bacillales	Thermoactinomycetaceae	Kroppenstedtia	3.12011e-05
2528026	Bacteria	Planctomycetota	Planctomycetia	Planctomycetales	Planctomycetaceae	Maioricimonas	3.10886e-05
323450	Bacteria	Bacteroidota	Cytophagia	Cytophagales	Hymenobacteraceae	Pontibacter	3.09983e-05
1612173	Bacteria	Pseudomonadota	Alphaproteobacteria	Rhodospirillales	Azospirillaceae	Niveispirillum	3.08583e-05
1844971	Bacteria	Pseudomonadota	Betaproteobacteria	Burkholderiales	Comamonadaceae	Curvibacter	3.08299e-05
2807626	Bacteria	Pseudomonadota	Betaproteobacteria	Burkholderiales	Oxalobacteraceae	Glaciimonas	3.08281e-05
1467	Bacteria	Bacillota	Bacilli	Bacillales	Bacillaceae	Lederbergia	3.0771e-05
28901	Bacteria	Pseudomonadota	Gammaproteobacteria	Enterobacterales	Enterobacteriaceae	Salmonella	3.06218e-05
43658	Bacteria	Pseudomonadota	Gammaproteobacteria	Alteromonadales	Pseudoalteromonadaceae	Pseudoalteromonas	3.05629e-05
120962	Bacteria	Chloroflexota	Chloroflexia	Chloroflexales	Roseiflexaceae	Roseiflexus	3.03817e-05
208223	Bacteria	Pseudomonadota	Gammaproteobacteria	Enterobacterales	Enterobacteriaceae	Kosakonia	2.98398e-05
2528010	Bacteria	Planctomycetota	Planctomycetia	Pirellulales	Pirellulaceae	Lignipirellula	2.97616e-05
41977	Bacteria	Pseudomonadota	Betaproteobacteria	Rhodocyclales	Zoogloeaceae	Parazoarcus	2.9678e-05
29549	Bacteria	Rhodothermota	Rhodothermia	Rhodothermales	Rhodothermaceae	Rhodothermus	2.96152e-05
1678128	Bacteria	Pseudomonadota	Betaproteobacteria	Burkholderiales	Comamonadaceae	Limnohabitans	2.95877e-05
2591109	Bacteria	Pseudomonadota	Betaproteobacteria	NA	Casimicrobiaceae	Casimicrobium	2.95842e-05
39122	Bacteria	Actinomycetota	Actinomycetes	Mycobacteriales	Gordoniaceae	Skermania	2.94734e-05
83552	Bacteria	Chlamydiota	Chlamydiia	Parachlamydiales	Parachlamydiaceae	Parachlamydia	2.94638e-05
153496	Bacteria	Pseudomonadota	Alphaproteobacteria	Rhodospirillales	Acetobacteraceae	Kozakia	2.92922e-05
1510150	Bacteria	Pseudomonadota	Gammaproteobacteria	Pseudomonadales	Pseudomonadaceae	Permianibacter	2.92557e-05
340345	Bacteria	Actinomycetota	Actinomycetes	Pseudonocardiales	Pseudonocardiaceae	Actinoalloteichus	2.92358e-05
1748	Bacteria	Actinomycetota	Actinomycetes	Propionibacteriales	Propionibacteriaceae	Acidipropionibacterium	2.91968e-05
2847045	Bacteria	Thermodesulfobacteriota	Desulfuromonadia	Desulfuromonadales	Geoalkalibacteraceae	Geoalkalibacter	2.91968e-05
51288	Bacteria	Pseudomonadota	Gammaproteobacteria	Enterobacterales	Enterobacteriaceae	Kluyvera	2.91209e-05
2579971	Bacteria	Pseudomonadota	Alphaproteobacteria	Rhodobacterales	Paracoccaceae	Paroceanicella	2.90546e-05
2675754	Bacteria	Actinomycetota	Actinomycetes	Micrococcales	Ruaniaceae	Occultella	2.89966e-05
2527972	Bacteria	Planctomycetota	Planctomycetia	Pirellulales	Lacipirellulaceae	Aeoliella	2.89665e-05
41202	Bacteria	Pseudomonadota	Gammaproteobacteria	Enterobacterales	Yersiniaceae	Ewingella	2.89128e-05
362787	Bacteria	Chlamydiota	Chlamydiia	Parachlamydiales	Parachlamydiaceae	Candidatus Protochlamydia	2.87958e-05
571177	Bacteria	Thermodesulfobacteriota	Desulfobacteria	Desulfobacterales	Desulfosarcinaceae	Desulfosarcina	2.86604e-05
673862	Bacteria	NA	Candidatus Babeliae	Candidatus Babeliales	Candidatus Babeliaceae	Candidatus Babela	2.86604e-05
80679	Bacteria	Pseudomonadota	Gammaproteobacteria	Chromatiales	Chromatiaceae	Thioflavicoccus	2.84558e-05
1810504	Bacteria	Pseudomonadota	Gammaproteobacteria	Immundisolibacterales	Immundisolibacteraceae	Immundisolibacter	2.82216e-05
153151	Bacteria	Bacillota	Bacilli	Bacillales	Bacillaceae	Parageobacillus	2.81473e-05
3016086	Bacteria	Actinomycetota	Actinomycetes	Micromonosporales	Micromonosporaceae	Solwaraspora	2.81279e-05
2759707	Bacteria	Pseudomonadota	Alphaproteobacteria	Sphingomonadales	Sphingosinicellaceae	Sandaracinobacteroides	2.8028e-05
36861	Bacteria	Pseudomonadota	Betaproteobacteria	Nitrosomonadales	Thiobacillaceae	Thiobacillus	2.79384e-05
672	Bacteria	Pseudomonadota	Gammaproteobacteria	Vibrionales	Vibrionaceae	Vibrio	2.79109e-05
1295382	Bacteria	Pseudomonadota	Gammaproteobacteria	Methylococcales	Methylococcaceae	Methylogaea	2.78752e-05
818	Bacteria	Bacteroidota	Bacteroidia	Bacteroidales	Bacteroidaceae	Bacteroides	2.70423e-05
651143	Bacteria	Bacteroidota	Cytophagia	Cytophagales	Spirosomaceae	Fibrella	2.66619e-05
1549850	Bacteria	Pseudomonadota	Alphaproteobacteria	Rhodobacterales	Paracoccaceae	Thioclava	2.65566e-05
2716812	Bacteria	Actinomycetota	Actinomycetes	Frankiales	Frankiaceae	Protofrankia	2.64976e-05
1458426	Bacteria	Pseudomonadota	Betaproteobacteria	Burkholderiales	Comamonadaceae	Serpentinimonas	2.628e-05
2654547	Bacteria	Actinomycetota	Actinomycetes	Micrococcales	Cellulomonadaceae	Pseudactinotalea	2.628e-05
1379903	Bacteria	Pseudomonadota	Alphaproteobacteria	Rhodobacterales	Roseobacteraceae	Roseivivax	2.6201e-05
2026624	Bacteria	Pseudomonadota	Alphaproteobacteria	Sphingomonadales	Sphingomonadaceae	Parasphingopyxis	2.61556e-05
2866311	Bacteria	Verrucomicrobiota	Opitutae	Puniceicoccales	Cerasicoccaceae	Ruficoccus	2.61272e-05
1276	Bacteria	Actinomycetota	Actinomycetes	Micrococcales	Kytococcaceae	Kytococcus	2.61182e-05
1862145	Bacteria	Pseudomonadota	Alphaproteobacteria	Rhodospirillales	Thalassobaculaceae	Nisaea	2.60118e-05
412963	Bacteria	Pseudomonadota	Betaproteobacteria	Burkholderiales	Burkholderiaceae	Mycetohabitans	2.57626e-05
370038	Bacteria	Thermodesulfobacteriota	Desulfovibrionia	Desulfovibrionales	Desulfovibrionaceae	Oceanidesulfovibrio	2.57381e-05
1548547	Bacteria	Pseudomonadota	Gammaproteobacteria	Chromatiales	Woeseiaceae	Woeseia	2.56718e-05
2811111	Bacteria	Actinomycetota	Actinomycetes	Micromonosporales	Micromonosporaceae	Natronosporangium	2.56718e-05
1670830	Bacteria	Actinomycetota	Nitriliruptoria	Egicoccales	Egicoccaceae	Egicoccus	2.56328e-05
859143	Bacteria	Bacillota	Bacilli	Bacillales	Bacillaceae	Cytobacillus	2.56298e-05
343874	Bacteria	Bacteroidota	Flavobacteriia	Flavobacteriales	Weeksellaceae	Empedobacter	2.55853e-05
894	Bacteria	Thermodesulfobacteriota	Desulfobulbia	Desulfobulbales	Desulfobulbaceae	Desulfobulbus	2.53561e-05
1760988	Bacteria	Pseudomonadota	Gammaproteobacteria	Methylococcales	Methylococcaceae	Methylomagnum	2.51154e-05
2984530	Bacteria	Pseudomonadota	Alphaproteobacteria	Hyphomicrobiales	Devosiaceae	Pelagibacterium	2.50577e-05
1860122	Bacteria	Pseudomonadota	Gammaproteobacteria	Chromatiales	Halothiobacillaceae	Halothiobacillus	2.47725e-05
74426	Bacteria	Actinomycetota	Coriobacteriia	Coriobacteriales	Coriobacteriaceae	Collinsella	2.46825e-05
630	Bacteria	Pseudomonadota	Gammaproteobacteria	Enterobacterales	Yersiniaceae	Yersinia	2.44958e-05
332411	Bacteria	Pseudomonadota	Betaproteobacteria	Neisseriales	Chromobacteriaceae	Aquitalea	2.4405e-05
2715678	Bacteria	Pseudomonadota	Betaproteobacteria	Nitrosomonadales	Sulfuricellaceae	Sulfurimicrobium	2.43737e-05
2419771	Bacteria	Actinomycetota	Actinomycetes	Micrococcales	Microbacteriaceae	Gryllotalpicola	2.42097e-05
2819238	Bacteria	Actinomycetota	Actinomycetes	Micrococcales	NA	Pengzhenrongella	2.41529e-05
2496867	Bacteria	Actinomycetota	Actinomycetes	Actinomycetales	Actinomycetaceae	Flaviflexus	2.40111e-05
1274	Bacteria	Actinomycetota	Actinomycetes	Micrococcales	Dermacoccaceae	Dermacoccus	2.39912e-05
1108	Bacteria	Chloroflexota	Chloroflexia	Chloroflexales	Chloroflexaceae	Chloroflexus	2.39628e-05
2742145	Bacteria	Pseudomonadota	Alphaproteobacteria	Hyphomicrobiales	Phyllobacteriaceae	Oricola	2.38697e-05
35841	Bacteria	Bacillota	Bacilli	Bacillales	Bacillaceae	Caldibacillus	2.38384e-05
1903704	Bacteria	Bacillota	Bacilli	Bacillales	Alicyclobacillaceae	Tumebacillus	2.3821e-05
1579979	Bacteria	Pseudomonadota	Gammaproteobacteria	Chromatiales	Wenzhouxiangellaceae	Wenzhouxiangella	2.3762e-05
2806210	Bacteria	Pseudomonadota	Gammaproteobacteria	Nevskiales	Nevskiaceae	Flagellatimonas	2.36966e-05
860235	Bacteria	Actinomycetota	Actinomycetes	Pseudonocardiales	Pseudonocardiaceae	Kibdelosporangium	2.35244e-05
2026	Bacteria	Bacillota	Bacilli	Bacillales	Thermoactinomycetaceae	Thermoactinomyces	2.3439e-05
1229164	Bacteria	Pseudomonadota	Alphaproteobacteria	Sphingomonadales	Sphingomonadaceae	Sphingomicrobium	2.33326e-05
43767	Bacteria	Actinomycetota	Actinomycetes	Mycobacteriales	Nocardiaceae	Prescottella	2.33326e-05
2773266	Bacteria	Actinomycetota	Actinomycetes	Micrococcales	Microbacteriaceae	Agreia	2.32188e-05
2613334	Bacteria	Bacillota	Bacilli	Bacillales	Bacillaceae	Anoxybacillus	2.31424e-05
1639	Bacteria	Bacillota	Bacilli	Bacillales	Listeriaceae	Listeria	2.31298e-05
2750929	Bacteria	Pseudomonadota	Alphaproteobacteria	Hyphomicrobiales	Bartonellaceae	Bartonella	2.31263e-05
75385	Bacteria	Actinomycetota	Actinomycetes	Propionibacteriales	Nocardioidaceae	Micropruina	2.31263e-05
1771309	Bacteria	Pseudomonadota	Gammaproteobacteria	Oceanospirillales	Halomonadaceae	Salinicola	2.27834e-05
1208324	Bacteria	Pseudomonadota	Alphaproteobacteria	Rhodobacterales	Roseobacteraceae	Celeribacter	2.27443e-05
155894	Bacteria	Cyanobacteriota	Cyanophyceae	Chroococcidiopsidales	Chroococcidiopsidaceae	Chroococcidiopsis	2.27443e-05
1565605	Bacteria	Pseudomonadota	Betaproteobacteria	Nitrosomonadales	Sterolibacteriaceae	Rugosibacter	2.27244e-05
1548548	Bacteria	NA	Deltaproteobacteria	Bradymonadales	Bradymonadaceae	Bradymonas	2.25542e-05
1943633	Bacteria	Pseudomonadota	Alphaproteobacteria	Rhodobacterales	Roseobacteraceae	Ponticoccus	2.24952e-05
1323948	Bacteria	Nitrospinota	Nitrospinia	Nitrospinales	Nitrospinaceae	Nitrospina	2.24194e-05
158822	Bacteria	Pseudomonadota	Gammaproteobacteria	Enterobacterales	Enterobacteriaceae	Cedecea	2.22261e-05
1449	Bacteria	Bacillota	Bacilli	Bacillales	Bacillaceae	Amphibacillus	2.21607e-05
2067960	Bacteria	Pseudomonadota	Betaproteobacteria	Rhodocyclales	Zoogloeaceae	Pseudazoarcus	2.21048e-05
377615	Bacteria	Bacillota	Bacilli	Bacillales	Paenibacillaceae	Thermobacillus	2.20368e-05
1839801	Bacteria	Chloroflexota	Dehalococcoidia	NA	NA	Dehalogenimonas	2.18467e-05
84757	Bacteria	Actinomycetota	Actinomycetes	Micrococcales	Beutenbergiaceae	Beutenbergia	2.17877e-05
2127060	Bacteria	Planctomycetota	Planctomycetia	Pirellulales	Pirellulaceae	Rhodopirellula	2.16728e-05
2583823	Bacteria	Thermodesulfobacteriota	Desulfovibrionia	Desulfovibrionales	Desulfovibrionaceae	Salidesulfovibrio	2.15701e-05
73141	Bacteria	Pseudomonadota	Gammaproteobacteria	Chromatiales	Chromatiaceae	Thiocystis	2.15111e-05
2748098	Bacteria	Pseudomonadota	Alphaproteobacteria	Rhodobacterales	Paracoccaceae	Pikeienuella	2.14757e-05
1526572	Bacteria	Pseudomonadota	Alphaproteobacteria	Parvularculales	Parvularculaceae	Aquisalinus	2.14647e-05
2546351	Bacteria	Bacillota	Clostridia	Eubacteriales	Clostridiales Family XVII, Incertae Sedis	Thermaerobacter	2.14647e-05
2907343	Bacteria	Cyanobacteriota	Cyanophyceae	Gloeobacterales	Gloeobacteraceae	Gloeobacter	2.12271e-05
2211106	Bacteria	Pseudomonadota	Gammaproteobacteria	Thiotrichales	Piscirickettsiaceae	Thiomicrorhabdus	2.11881e-05
1712261	Bacteria	Pseudomonadota	Alphaproteobacteria	Hyphomicrobiales	Parvibaculaceae	Pyruvatibacter	2.11291e-05
29303	Bacteria	Actinomycetota	Actinomycetes	Kitasatosporales	Streptomycetaceae	Streptantibioticus	2.11291e-05
2567941	Bacteria	Bacillota	Bacilli	Bacillales	Bacillaceae	Metabacillus	2.08609e-05
1555112	Bacteria	Bacillota	Limnochordia	Limnochordales	Limnochordaceae	Limnochorda	2.08062e-05
2601894	Bacteria	Pseudomonadota	Gammaproteobacteria	Cellvibrionales	Halieaceae	Halioglobus	2.07862e-05
1432792	Bacteria	Pseudomonadota	Gammaproteobacteria	Methylococcales	Methylococcaceae	Methylocaldum	2.07671e-05
1985873	Bacteria	Pseudomonadota	Betaproteobacteria	Nitrosomonadales	Sulfuricellaceae	Sulfuriferula	2.05559e-05
169176	Bacteria	Pseudomonadota	Alphaproteobacteria	Sphingomonadales	Erythrobacteraceae	Caenibius	2.0518e-05
185300	Bacteria	Bacteroidota	Bacteroidia	Bacteroidales	Paludibacteraceae	Paludibacter	2.04934e-05
125	Bacteria	Planctomycetota	Planctomycetia	Pirellulales	Pirellulaceae	Pirellula	2.04916e-05
991904	Bacteria	Pseudomonadota	Alphaproteobacteria	Rhodobacterales	Paracoccaceae	Polymorphum	2.04896e-05
1608957	Bacteria	Actinomycetota	Nitriliruptoria	Euzebyales	Euzebyaceae	Euzebya	2.03033e-05
2899122	Bacteria	Pseudomonadota	Gammaproteobacteria	Vibrionales	Vibrionaceae	Photobacterium	2.03033e-05
2956798	Bacteria	Pseudomonadota	Gammaproteobacteria	Cellvibrionales	Cellvibrionaceae	Gilvimarinus	2.03033e-05
79209	Bacteria	Bacillota	Clostridia	Eubacteriales	Desulfitobacteriaceae	Desulfosporosinus	2.03033e-05
1402135	Bacteria	Pseudomonadota	Alphaproteobacteria	Rhodobacterales	Roseobacteraceae	Pseudosulfitobacter	2.0198e-05
1773489	Bacteria	Pseudomonadota	Alphaproteobacteria	Rhodospirillales	Thalassospiraceae	Varunaivibrio	1.99659e-05
1084	Bacteria	Pseudomonadota	Alphaproteobacteria	Rhodospirillales	Rhodospirillaceae	Pararhodospirillum	1.99604e-05
1642646	Bacteria	Bacteroidota	Bacteroidia	Bacteroidales	Dysgonomonadaceae	Petrimonas	1.99553e-05
1619313	Bacteria	Pseudomonadota	Gammaproteobacteria	Enterobacterales	Erwiniaceae	Duffyella	1.99213e-05
1482074	Bacteria	Pseudomonadota	Alphaproteobacteria	Hyphomicrobiales	Pleomorphomonadaceae	Hartmannibacter	1.99014e-05
2527996	Bacteria	Planctomycetota	Planctomycetia	Planctomycetales	Planctomycetaceae	Crateriforma	1.94905e-05
311180	Bacteria	Pseudomonadota	Alphaproteobacteria	Rhodobacterales	Roseobacteraceae	Yangia	1.94905e-05
158080	Bacteria	Pseudomonadota	Gammaproteobacteria	Oceanospirillales	Halomonadaceae	Chromohalobacter	1.94251e-05
1796616	Bacteria	Bacillota	Clostridia	Eubacteriales	Lachnospiraceae	Blautia	1.9404e-05
254955	Bacteria	Bacteroidota	Flavobacteriia	Flavobacteriales	Flavobacteriaceae	Muricauda	1.94011e-05
1866326	Bacteria	Pseudomonadota	Alphaproteobacteria	Parvularculales	Parvularculaceae	Hyphococcus	1.92478e-05
1102	Bacteria	Chlorobiota	Chlorobiia	Chlorobiales	Chlorobiaceae	Prosthecochloris	1.92138e-05
37487	Bacteria	Pseudomonadota	Gammaproteobacteria	Chromatiales	Chromatiaceae	Marichromatium	1.91484e-05
3042299	Bacteria	Pseudomonadota	Alphaproteobacteria	Rhodobacterales	Paracoccaceae	Fuscovulum	1.90611e-05
393765	Bacteria	Pseudomonadota	Gammaproteobacteria	NA	NA	Candidatus Endoriftia	1.90365e-05
530584	Bacteria	Actinomycetota	Actinomycetes	Pseudonocardiales	Pseudonocardiaceae	Prauserella	1.89372e-05
585455	Bacteria	Pseudomonadota	Gammaproteobacteria	Chromatiales	NA	Thiohalobacter	1.88993e-05
2426	Bacteria	Pseudomonadota	Gammaproteobacteria	Cellvibrionales	Cellvibrionaceae	Teredinibacter	1.88709e-05
2304600	Bacteria	Pseudomonadota	Alphaproteobacteria	Hyphomicrobiales	Breoghaniaceae	Breoghania	1.88319e-05
708113	Bacteria	Pseudomonadota	Alphaproteobacteria	Hyphomicrobiales	NA	Terrihabitans	1.88319e-05
314275	Bacteria	Pseudomonadota	Gammaproteobacteria	Alteromonadales	Alteromonadaceae	Alteromonas	1.87181e-05
69823	Bacteria	Bacillota	Negativicutes	Selenomonadales	Selenomonadaceae	Selenomonas	1.85943e-05
74318	Bacteria	Pseudomonadota	Alphaproteobacteria	Maricaulales	Maricaulaceae	Maricaulis	1.85943e-05
146919	Bacteria	Rhodothermota	Rhodothermia	Rhodothermales	Salinibacteraceae	Salinibacter	1.85174e-05
571913	Bacteria	Actinomycetota	Actinomycetes	Micrococcales	Dermacoccaceae	Luteipulveratus	1.85174e-05
1049	Bacteria	Pseudomonadota	Gammaproteobacteria	Chromatiales	Chromatiaceae	Allochromatium	1.8489e-05
2716227	Bacteria	Actinomycetota	Actinomycetes	Micrococcales	Dermatophilaceae	Gephyromycinifex	1.8489e-05
562	Bacteria	Pseudomonadota	Gammaproteobacteria	Enterobacterales	Enterobacteriaceae	Escherichia	1.84699e-05
1620215	Bacteria	Pseudomonadota	Gammaproteobacteria	Acidiferrobacterales	Acidiferrobacteraceae	Sulfuricaulis	1.84325e-05
665914	Bacteria	Pseudomonadota	Gammaproteobacteria	Enterobacterales	Erwiniaceae	Mixta	1.84325e-05
400061	Bacteria	Pseudomonadota	Betaproteobacteria	Neisseriales	Chromobacteriaceae	Paludibacterium	1.82587e-05
1216297	Bacteria	Bacillota	Bacilli	Bacillales	Bacillaceae	Virgibacillus	1.82208e-05
420402	Bacteria	Pseudomonadota	Gammaproteobacteria	Oceanospirillales	Oceanospirillaceae	Marinobacterium	1.82123e-05
2764720	Bacteria	Bacteroidota	Sphingobacteriia	Sphingobacteriales	Sphingobacteriaceae	Olivibacter	1.81838e-05
2341112	Bacteria	Pseudomonadota	Alphaproteobacteria	Hyphomicrobiales	Rhizobiaceae	Georhizobium	1.80969e-05
1969821	Bacteria	Pseudomonadota	Alphaproteobacteria	Hyphomicrobiales	Rhizobiaceae	Ciceribacter	1.80506e-05
37482	Bacteria	Bacillota	Bacilli	Bacillales	Thermoactinomycetaceae	Laceyella	1.80506e-05
1926868	Bacteria	Pseudomonadota	Betaproteobacteria	Burkholderiales	Comamonadaceae	Paenacidovorax	1.79916e-05
19	Bacteria	Thermodesulfobacteriota	Desulfuromonadia	Desulfuromonadales	Syntrophotaleaceae	Syntrophotalea	1.79471e-05
41170	Bacteria	Bacillota	Bacilli	Bacillales	NA	Exiguobacterium	1.79471e-05
1619308	Bacteria	Actinomycetota	Actinomycetes	Micrococcales	Microbacteriaceae	Cnuibacter	1.79262e-05
1053	Bacteria	Pseudomonadota	Gammaproteobacteria	Chromatiales	Ectothiorhodospiraceae	Halorhodospira	1.78694e-05
1806885	Bacteria	Pseudomonadota	Alphaproteobacteria	Sphingomonadales	Sphingomonadaceae	Sphingorhabdus	1.7754e-05
2734	Bacteria	Bacillota	Clostridia	Eubacteriales	Symbiobacteriaceae	Symbiobacterium	1.7715e-05
1925548	Bacteria	Pseudomonadota	Alphaproteobacteria	Candidatus Pelagibacterales	NA	Candidatus Fonsibacter	1.76915e-05
2778876	Bacteria	Pseudomonadota	Betaproteobacteria	Nitrosomonadales	Methylophilaceae	Methyloradius	1.76704e-05
2795293	Bacteria	Thermodesulfobacteriota	Desulfobulbia	Desulfobulbales	Desulfobulbaceae	Desulfolithobacter	1.76704e-05
988779	Bacteria	Pseudomonadota	Alphaproteobacteria	Rickettsiales	Rickettsiaceae	Candidatus Megaira	1.76704e-05
2591634	Bacteria	Bacteroidota	Cytophagia	Cytophagales	Cyclobacteriaceae	Echinicola	1.7658e-05
1063	Bacteria	Pseudomonadota	Alphaproteobacteria	Rhodobacterales	Paracoccaceae	Cereibacter	1.75728e-05
1331910	Bacteria	Planctomycetota	Planctomycetia	Pirellulales	Thermoguttaceae	Thermogutta	1.73559e-05
239935	Bacteria	Verrucomicrobiota	Verrucomicrobiae	Verrucomicrobiales	Akkermansiaceae	Akkermansia	1.73275e-05
81412	Bacteria	Synergistota	Synergistia	Synergistales	Synergistaceae	Aminomonas	1.68576e-05
151895	Bacteria	Bacteroidota	Sphingobacteriia	Sphingobacteriales	Sphingobacteriaceae	Pseudopedobacter	1.67922e-05
2929491	Bacteria	Bacillota	Clostridia	Eubacteriales	Oscillospiraceae	Faecalibacterium	1.67838e-05
2725558	Bacteria	Pseudomonadota	Alphaproteobacteria	Sphingomonadales	Sphingomonadaceae	Parasphingorhabdus	1.64493e-05
2259335	Bacteria	Pseudomonadota	Gammaproteobacteria	Oceanospirillales	Alcanivoracaceae	Alcanivorax	1.64247e-05
84112	Bacteria	Actinomycetota	Coriobacteriia	Eggerthellales	Eggerthellaceae	Eggerthella	1.63254e-05
2875962	Bacteria	Bacteroidota	NA	Candidatus Sulfidibacteriales	NA	Candidatus Sulfidibacterium	1.63043e-05
2665642	Bacteria	Actinomycetota	Actinomycetes	Pseudonocardiales	Pseudonocardiaceae	Allosaccharopolyspora	1.62381e-05
80880	Bacteria	Pseudomonadota	Betaproteobacteria	Burkholderiales	Comamonadaceae	Hylemonella	1.62381e-05
993689	Bacteria	Pseudomonadota	Gammaproteobacteria	Xanthomonadales	Rhodanobacteraceae	Metallibacterium	1.62201e-05
1908341	Bacteria	Bacteroidota	Flavobacteriia	Flavobacteriales	Flavobacteriaceae	Polaribacter	1.61727e-05
2881234	Bacteria	Pseudomonadota	Alphaproteobacteria	Rhodobacterales	Paracoccaceae	Abyssibius	1.61547e-05
1826607	Bacteria	Pseudomonadota	Alphaproteobacteria	Rhodobacterales	Paracoccaceae	Silicimonas	1.61353e-05
1891926	Bacteria	Planctomycetota	Planctomycetia	Planctomycetales	Planctomycetaceae	Fuerstiella	1.61353e-05
376489	Bacteria	Pseudomonadota	Gammaproteobacteria	Oceanospirillales	Halomonadaceae	Halotalea	1.61353e-05
28183	Bacteria	Spirochaetota	Spirochaetia	Leptospirales	Leptospiraceae	Leptospira	1.60763e-05
1891644	Bacteria	Actinomycetota	Actinomycetes	Sporichthyales	Sporichthyaceae	Epidermidibacterium	1.60173e-05
172827	Bacteria	Deinococcota	Deinococci	Thermales	Thermaceae	Meiothermus	1.59825e-05
60893	Bacteria	Thermodesulfobacteriota	Desulfobaccia	Desulfobaccales	Desulfobaccaceae	Desulfobacca	1.59614e-05
899	Bacteria	Thermodesulfobacteriota	Desulfovibrionia	Desulfovibrionales	Desulfomicrobiaceae	Desulfomicrobium	1.59435e-05
1727163	Bacteria	Bacteroidota	Cytophagia	Cytophagales	Cyclobacteriaceae	Algoriphagus	1.59235e-05
51173	Bacteria	Bacillota	Bacilli	Bacillales	Planococcaceae	Ureibacillus	1.58951e-05
2518994	Bacteria	Pseudomonadota	Gammaproteobacteria	Cellvibrionales	Halieaceae	Candidatus Paraluminiphilus	1.57533e-05
682798	Bacteria	Pseudomonadota	Betaproteobacteria	Neisseriales	Neisseriaceae	Chitinolyticbacter	1.57533e-05
2171623	Bacteria	Actinomycetota	Actinomycetes	Micrococcales	Beutenbergiaceae	Miniimonas	1.56469e-05
2918453	Bacteria	Bacteroidota	Flavobacteriia	Flavobacteriales	Flavobacteriaceae	Lutibacter	1.56185e-05
187145	Bacteria	Calditrichota	Calditrichia	Calditrichales	Calditrichaceae	Caldithrix	1.56006e-05
293089	Bacteria	Pseudomonadota	Alphaproteobacteria	Hyphomicrobiales	Aurantimonadaceae	Martelella	1.54851e-05
211114	Bacteria	Actinomycetota	Actinomycetes	Pseudonocardiales	Pseudonocardiaceae	Allokutzneria	1.54567e-05
521720	Bacteria	Pseudomonadota	Gammaproteobacteria	Pseudomonadales	Pseudomonadaceae	Denitrificimonas	1.53978e-05
2296	Bacteria	Thermodesulfobacteriota	Desulfobacteria	Desulfobacterales	Desulfobacteraceae	Desulforapulum	1.53714e-05
2518176	Bacteria	Bacillota	Bacilli	Bacillales	Bacillaceae	Lentibacillus	1.53714e-05
1137095	Bacteria	Cyanobacteriota	Cyanophyceae	Nostocales	Scytonemataceae	Scytonema	1.51211e-05
3025782	Bacteria	Pseudomonadota	Alphaproteobacteria	Hyphomicrobiales	Rhizobiaceae	Allorhizobium	1.51032e-05
1471761	Bacteria	Bacillota	Bacilli	Bacillales	Thermoactinomycetaceae	Novibacillus	1.50748e-05
2775080	Bacteria	Pseudomonadota	Alphaproteobacteria	Rhodospirillales	Kiloniellaceae	Aestuariispira	1.50748e-05
47960	Bacteria	Pseudomonadota	Gammaproteobacteria	Chromatiales	Thioalkalibacteraceae	Guyparkeria	1.50587e-05
748280	Bacteria	Pseudomonadota	Betaproteobacteria	Neisseriales	Chromobacteriaceae	Pseudogulbenkiania	1.49594e-05
1288970	Bacteria	Pseudomonadota	Alphaproteobacteria	Rhodospirillales	Thalassospiraceae	Magnetospira	1.48685e-05
2003188	Bacteria	Actinomycetota	Coriobacteriia	Coriobacteriales	Atopobiaceae	Parolsenella	1.48685e-05
2587861	Bacteria	Pseudomonadota	Alphaproteobacteria	Hyphomicrobiales	Stappiaceae	Labrenzia	1.48685e-05
2708301	Bacteria	Pseudomonadota	Gammaproteobacteria	Cellvibrionales	Halieaceae	Kineobactrum	1.48685e-05
2758442	Bacteria	Actinomycetota	Actinomycetes	Micrococcales	Cellulomonadaceae	Actinotalea	1.48685e-05
187137	Bacteria	Deinococcota	Deinococci	Thermales	Thermaceae	Oceanithermus	1.48095e-05
206506	Bacteria	Pseudomonadota	Betaproteobacteria	Burkholderiales	Alcaligenaceae	Kerstersia	1.48095e-05
674079	Bacteria	Actinomycetota	Actinomycetes	Micrococcales	Microbacteriaceae	Marisediminicola	1.48066e-05
3031114	Bacteria	Actinomycetota	Actinomycetes	Streptosporangiales	Streptosporangiaceae	Spongiactinospora	1.45329e-05
100225	Bacteria	Actinomycetota	Actinomycetes	Micrococcales	Dermatophilaceae	Austwickia	1.44866e-05
174633	Bacteria	Planctomycetota	Candidatus Brocadiia	Candidatus Brocadiales	Candidatus Brocadiaceae	Candidatus Kuenenia	1.44866e-05
2495645	Bacteria	Actinomycetota	Actinomycetes	Actinomycetales	Actinomycetaceae	Actinobaculum	1.44866e-05
253239	Bacteria	Bacillota	Clostridia	Eubacteriales	Oscillospiraceae	Ethanoligenens	1.44866e-05
446660	Bacteria	Actinomycetota	Coriobacteriia	Eggerthellales	Eggerthellaceae	Adlercreutzia	1.44866e-05
1400387	Bacteria	Planctomycetota	Planctomycetia	Pirellulales	Lacipirellulaceae	Bythopirellula	1.42458e-05
1155739	Bacteria	Cyanobacteriota	Cyanophyceae	Oscillatoriales	Oscillatoriaceae	Moorena	1.37791e-05
2303538	Bacteria	Pseudomonadota	Gammaproteobacteria	Alteromonadales	Alteromonadaceae	Salinimonas	1.37791e-05
427923	Bacteria	Thermodesulfobacteriota	Desulfobulbia	Desulfobulbales	Desulfobulbaceae	Desulfurivibrio	1.37791e-05
564137	Bacteria	Pseudomonadota	Alphaproteobacteria	Rhodobacterales	Paracoccaceae	Roseicitreum	1.37791e-05
1197717	Bacteria	Synergistota	Synergistia	Synergistales	Synergistaceae	Cloacibacillus	1.37137e-05
1883414	Bacteria	Pseudomonadota	Gammaproteobacteria	Oceanospirillales	Halomonadaceae	Pistricoccus	1.37137e-05
2867010	Bacteria	Pseudomonadota	Alphaproteobacteria	Rhodobacterales	Paracoccaceae	Aliiroseovarius	1.37137e-05
2058175	Bacteria	Bacteroidota	Flavobacteriia	Flavobacteriales	Flavobacteriaceae	Antarcticibacterium	1.36926e-05
1972068	Bacteria	Pseudomonadota	Gammaproteobacteria	Chromatiales	Thioalkalispiraceae	Sulfurivermis	1.36926e-05
1930273	Bacteria	Planctomycetota	Planctomycetia	Pirellulales	Pirellulaceae	Rubripirellula	1.36017e-05
1172565	Bacteria	Pseudomonadota	Gammaproteobacteria	Enterobacterales	Pectobacteriaceae	Lonsdalea	1.35024e-05
1307763	Bacteria	Kiritimatiellota	Kiritimatiellia	Kiritimatiellales	Kiritimatiellaceae	Kiritimatiella	1.35024e-05
1646	Bacteria	Actinomycetota	Actinomycetes	Micrococcales	Micrococcaceae	Renibacterium	1.35024e-05
3022676	Bacteria	Pseudomonadota	Gammaproteobacteria	Cellvibrionales	Cellvibrionaceae	Marinimicrobium	1.35024e-05
447471	Bacteria	Pseudomonadota	Gammaproteobacteria	Cellvibrionales	Cellvibrionaceae	Simiduia	1.35024e-05
1914471	Bacteria	Pseudomonadota	Betaproteobacteria	Nitrosomonadales	Thiobacillaceae	Sulfuritortus	1.34434e-05
119	Bacteria	Planctomycetota	Planctomycetia	Planctomycetales	Planctomycetaceae	Rubinisphaera	1.33971e-05
1248727	Bacteria	Pseudomonadota	Gammaproteobacteria	NA	NA	NA	1.33971e-05
708126	Bacteria	Bacillota	Bacilli	Lactobacillales	Carnobacteriaceae	Jeotgalibaca	1.33971e-05
1509244	Bacteria	Pseudomonadota	Alphaproteobacteria	Holosporales	Caedimonadaceae	Candidatus Nucleicultrix	1.33496e-05
2949996	Bacteria	Bacteroidota	Flavobacteriia	Flavobacteriales	Flavobacteriaceae	Aquimarina	1.33496e-05
40576	Bacteria	Pseudomonadota	Gammaproteobacteria	Enterobacterales	Morganellaceae	Xenorhabdus	1.33496e-05
453816	Bacteria	Bdellovibrionota	Bdellovibrionia	Bdellovibrionales	Pseudobdellovibrionaceae	Pseudobdellovibrio	1.33496e-05
436	Bacteria	Pseudomonadota	Alphaproteobacteria	Rhodospirillales	Acetobacteraceae	Novacetimonas	1.31879e-05
2047966	Bacteria	Pseudomonadota	Gammaproteobacteria	Aeromonadales	Aeromonadaceae	Dongshaea	1.31595e-05
2663022	Bacteria	Bacillota	Bacilli	Bacillales	Bacillaceae	Gracilibacillus	1.31595e-05
2686360	Bacteria	Pseudomonadota	Gammaproteobacteria	Oceanospirillales	Halomonadaceae	Cobetia	1.31595e-05
2931930	Bacteria	Cyanobacteriota	Cyanophyceae	Pseudanabaenales	Leptolyngbyaceae	Kovacikia	1.31595e-05
482564	Bacteria	Cyanobacteriota	Cyanophyceae	Oscillatoriales	Oscillatoriaceae	Oscillatoria	1.31595e-05
1891279	Bacteria	Pseudomonadota	Alphaproteobacteria	Rhodospirillales	Thalassospiraceae	Thalassospira	1.31205e-05
34085	Bacteria	Bacteroidota	Flavobacteriia	Flavobacteriales	Weeksellaceae	Riemerella	1.30635e-05
45497	Bacteria	Bacillota	Tissierellia	Tissierellales	Tepidimicrobiaceae	Schnuerera	1.30067e-05
1250205	Bacteria	Bacteroidota	Flavobacteriia	Flavobacteriales	Flavobacteriaceae	Christiangramia	1.28523e-05
1267766	Bacteria	Pseudomonadota	Alphaproteobacteria	Sphingomonadales	Erythrobacteraceae	Croceibacterium	1.28523e-05
340071	Bacteria	Chlamydiota	Chlamydiia	Parachlamydiales	Criblamydiaceae	Criblamydia	1.28239e-05
545619	Bacteria	Actinomycetota	Actinomycetes	Micrococcales	Cellulomonadaceae	Paraoerskovia	1.28239e-05
1549855	Bacteria	Pseudomonadota	Alphaproteobacteria	Rhodospirillales	Rhodospirillaceae	Haematospirillum	1.27775e-05
236753	Bacteria	Bacillota	Clostridia	Eubacteriales	Oscillospiraceae	Fastidiosipila	1.27775e-05
2527984	Bacteria	Planctomycetota	Planctomycetia	Pirellulales	Pirellulaceae	Bremerella	1.27775e-05
1131462	Bacteria	Bacillota	Clostridia	Eubacteriales	Desulfitobacteriaceae	Dehalobacter	1.25123e-05
2290923	Bacteria	Pseudomonadota	Betaproteobacteria	Neisseriales	Neisseriaceae	Crenobacter	1.25123e-05
2494234	Bacteria	Pseudomonadota	Betaproteobacteria	Burkholderiales	Sutterellaceae	Sutterella	1.25123e-05
585	Bacteria	Pseudomonadota	Gammaproteobacteria	Enterobacterales	Morganellaceae	Proteus	1.25123e-05
2665156	Bacteria	Candidatus Saccharibacteria	NA	NA	NA	Candidatus Mycosynbacter	1.25094e-05
3040675	Bacteria	Pseudomonadota	Alphaproteobacteria	Minwuiales	Minwuiaceae	Minwuia	1.24469e-05
158327	Bacteria	Pseudomonadota	Gammaproteobacteria	Oceanospirillales	Hahellaceae	Hahella	1.22357e-05
1655500	Bacteria	Campylobacterota	Epsilonproteobacteria	Campylobacterales	Campylobacteraceae	Campylobacter	1.22357e-05
167964	Bacteria	Chloroflexota	Anaerolineae	Anaerolineales	Anaerolineaceae	Anaerolinea	1.22357e-05
2583377	Bacteria	Bacillota	Bacilli	Bacillales	Paenibacillaceae	Saccharibacillus	1.22357e-05
3043330	Bacteria	Pseudomonadota	Gammaproteobacteria	Moraxellales	Moraxellaceae	Psychrobacter	1.22357e-05
[truncated: 392 more rows]

## Sheet: Table S9
Phylum	Minimal Tillage System (%)	Full Tillage System (%)	p-value
[truncated: 6 more rows]

[truncated: 10 more sheets: Table S10, Table S11, Table S12, Table S13, Table S14, Table S15, Table S16, Table S17, Table S18, Table S19]
